# Supplementary material for: qsmR encoding an IclR-family transcriptional factor is a core pathogenic determinant of Burkholderia glumae beyond the acyl-homoserine lactone-mediated quorum-sensing system
Source: PLoS Pathog. 2024 Oct 3;20(10):e1011862. doi: 10.1371/journal.ppat.1011862 (PMC11478832; doi:10.1371/journal.ppat.1011862)
Supplement: S1 Table — (XLTX) [file ppat.1011862.s002.xltx]

## Sheet: DEG_336-vs-qsmR-tofIR
Symbol	Ensembl.ID	User_ID	qsmRfinal_qsmRinitial	qsmRfinal_wtfinal	qsmRinitial_wtinitial	tofIRfinal_tofIRinitial	tofIRfinal_wtfinal	tofIRinitial_wtinitial	wtfinal_wtinitial
BGLU_1GR02	BGLU_1GR02	BGLU_1GR02	0.0939987	2.48397	1.22466	0.0849219	2.49289	1.24266	-1.16531
BGLU_1GR05	BGLU_1GR05	BGLU_1GR05	0.137656	2.57766	1.25701	0.118192	2.56408	1.26289	-1.183
BGLU_2GR02	BGLU_2GR02	BGLU_2GR02	0.135882	2.57768	1.25901	0.116094	2.56482	1.26594	-1.18279
BGLU_2GR05	BGLU_2GR05	BGLU_2GR05	0.0912858	2.47763	1.2355	0.0798614	2.47842	1.24771	-1.15085
BGLU_1GR08	BGLU_1GR08	BGLU_1GR08	0.124795	2.56207	1.33661	0.135882	2.53793	1.30138	-1.10067
groL	BGLU_1G07150	BGLU_1G07150	1.12617	1.46802	1.226	-0.961952	-0.450217	1.39588	0.884149
rplJ	BGLU_1G02480	BGLU_1G02480	-0.512488	2.31036	0.902924	-1.29879	1.64204	1.02091	-1.91993
ACR28054.1	BGLU_1G08710	BGLU_1G08710	0.595609	1.98371	0.62022	-0.923146	0.496319	0.651581	-0.767883
BGLU_1GR01	BGLU_1GR01	BGLU_1GR01	0.108467	1.80246	0.481548	0.174796	1.78529	0.398052	-1.21244
BGLU_1GR09	BGLU_1GR09	BGLU_1GR09	0.0965238	1.79622	0.482392	0.169307	1.78368	0.397064	-1.21731
BGLU_1GR04	BGLU_1GR04	BGLU_1GR04	0.11004	1.79604	0.481014	0.16475	1.77191	0.402173	-1.20499
BGLU_2GR01	BGLU_2GR01	BGLU_2GR01	0.107673	1.80533	0.496039	0.167053	1.77755	0.408879	-1.20162
BGLU_2GR04	BGLU_2GR04	BGLU_2GR04	0.115152	1.79762	0.488462	0.165026	1.76506	0.406035	-1.194
rplL	BGLU_1G02490	BGLU_1G02490	-0.582368	0.877953	0.80244	-0.933817	0.651804	0.927741	-0.657881
rpmE2	BGLU_1G14290	BGLU_1G14290	-1.45518	0.113364	0.858837	-1.40662	0.0737784	0.770687	-0.709709
ACR27246.1	BGLU_1G00410	BGLU_1G00410	-1.04714	-0.241378	-0.587977	0.333559	1.48016	-0.247137	-1.39374
dnaK	BGLU_1G06340	BGLU_1G06340	1.36033	0.587673	1.80735	-0.322161	-1.5582	1.34398	2.58001
rpmB	BGLU_1G28680	BGLU_1G28680	-1.29527	2.33372	0.974723	-3.21757	0.678294	1.2416	-2.65427
ACR31820.1	BGLU_2G14610	BGLU_2G14610	0.214444	0.975437	0.531705	0.148515	0.786225	0.408423	-0.229287
atpA	BGLU_1G00750	BGLU_1G00750	0.490237	0.769169	0.259353	0.548296	0.77456	0.206685	-0.0195794
ACR27289.1	BGLU_1G00860	BGLU_1G00860	0.396649	0.614948	0.262038	1.53575	1.68715	0.195146	0.0437383
rplK	BGLU_1G02460	BGLU_1G02460	-0.485038	1.06042	1.01885	-0.71875	0.797967	0.990104	-0.526613
ACR27590.1	BGLU_1G03910	BGLU_1G03910	1.96274	1.89934	-0.0131115	-0.967673	-1.16839	-0.150434	0.0502857
tuf	BGLU_1G02430	BGLU_1G02430	-0.553383	0.929429	0.698011	-0.21138	1.23919	0.665766	-0.784801
groS	BGLU_1G07140	BGLU_1G07140	1.26102	1.21033	1.42433	-1.14805	-0.881141	1.74193	1.47503
rpoC	BGLU_1G02510	BGLU_1G02510	0.0752043	1.66346	0.955788	-0.811214	0.848507	1.02725	-0.632469
ACR27696.1	BGLU_1G05000	BGLU_1G05000	-0.0522765	-0.28903	-1.00163	0.28557	0.495801	-0.554645	-0.764877
ACR30145.1	BGLU_1G30820	BGLU_1G30820	-0.00571895	-0.0365365	-0.00540551	0.219391	0.156091	-0.0378884	0.0254121
rpsL	BGLU_1G02530	BGLU_1G02530	-0.516945	2.0449	1.14556	-1.05893	1.58696	1.2296	-1.41628
ACR29103.1	BGLU_1G19940	BGLU_1G19940	0.805589	1.56625	0.959149	-0.130609	0.488458	0.817559	0.198492
ACR31866.1	BGLU_2G15090	BGLU_2G15090	-2.08218	1.23812	1.1667	-2.69383	0.189728	0.729963	-2.15359
rpsC	BGLU_1G02640	BGLU_1G02640	-0.235721	1.62023	0.997787	-0.616164	0.933887	0.691886	-0.858166
rplB	BGLU_1G02610	BGLU_1G02610	-0.391152	0.812481	0.543206	-0.495823	0.425088	0.260484	-0.660427
rpoH	BGLU_1G31450	BGLU_1G31450	1.84636	-0.113646	1.20167	1.04705	-1.2872	0.827423	3.16167
ACR29957.1	BGLU_1G28940	BGLU_1G28940	0.196485	0.358187	0.277808	0.418887	0.451539	0.148759	0.116106
ACR29122.1	BGLU_1G20130	BGLU_1G20130	1.83206	0.219785	0.759745	0.939633	-0.792137	0.640246	2.37202
bglu_1g02560	BGLU_1G02560	BGLU_1G02560	-0.47255	1.04091	0.731589	-0.221977	1.26058	0.700685	-0.781871
rplA	BGLU_1G02470	BGLU_1G02470	-0.472365	1.56866	1.20817	-0.416603	1.41728	1.00103	-0.83285
clpB	BGLU_1G14230	BGLU_1G14230	1.44662	0.118416	2.26471	-0.470586	-2.41627	1.64722	3.59291
rpsB	BGLU_1G12720	BGLU_1G12720	-0.734648	1.36934	0.990486	-1.30488	0.953441	1.14482	-1.1135
atpD	BGLU_1G00770	BGLU_1G00770	0.66167	0.723084	0.24519	0.0894007	0.216405	0.310779	0.183775
ACR31865.1	BGLU_2G15080	BGLU_2G15080	-2.1862	1.0859	0.91465	-2.64496	0.324022	0.611537	-2.35745
ftsH	BGLU_1G11420	BGLU_1G11420	0.542637	0.171834	0.390732	0.201515	-0.134497	0.425524	0.761536
ACR27288.1	BGLU_1G00850	BGLU_1G00850	-0.362434	-0.856504	-0.191888	0.977656	0.497859	-0.177615	0.302182
ACR28746.1	BGLU_1G16050	BGLU_1G16050	0.0747897	1.80783	0.871206	-0.267644	0.993938	0.399747	-0.861835
ACR27880.1	BGLU_1G06870	BGLU_1G06870	0.478103	-0.318244	0.550197	1.26405	0.15339	0.235885	1.34654
ACR27754.1	BGLU_1G05580	BGLU_1G05580	0.927823	1.20218	0.607474	0.332908	0.374128	0.374337	0.333117
Transglycosylase	BGLU_1G07900	BGLU_1G07900	-1.89184	-0.262946	1.02586	-1.01178	0.479955	0.8887	-0.603031
fusA	BGLU_1G02550	BGLU_1G02550	-0.209464	1.2264	0.700461	-0.556289	0.965146	0.786035	-0.7354
ACR31727.1	BGLU_2G13670	BGLU_2G13670	0.335831	0.177472	0.143917	-0.279116	-0.1631	0.418291	0.302275
lon	BGLU_1G13520	BGLU_1G13520	0.588415	0.841859	0.67269	-0.0311555	0.249062	0.699463	0.419246
rpoB	BGLU_1G02500	BGLU_1G02500	-0.339383	1.29343	0.944981	-1.04641	0.393872	0.752451	-0.687831
ACR29936.1	BGLU_1G28730	BGLU_1G28730	-0.033875	0.320414	0.539866	0.138347	0.410093	0.457323	0.185577
ACR29450.1	BGLU_1G23650	BGLU_1G23650	0.69956	2.22871	0.703439	-0.774568	0.891286	0.840145	-0.825709
ACR28063.1	BGLU_1G08800	BGLU_1G08800	-0.207242	1.56857	1.09231	-0.648865	1.02207	0.987439	-0.6835
ACR27589.1	BGLU_1G03900	BGLU_1G03900	1.29734	1.07856	-0.392118	-0.871716	-1.24064	-0.54226	-0.173338
ndk	BGLU_1G14470	BGLU_1G14470	-0.183884	0.462219	0.102588	-0.0443694	0.898554	0.399408	-0.543515
ACR27755.1	BGLU_1G05590	BGLU_1G05590	0.075749	3.12851	2.36719	0.608615	1.42785	0.133654	-0.685581
ACR30770.1	BGLU_2G03050	BGLU_2G03050	3.16958	-0.308612	-0.836735	1.02603	-2.46829	-0.852857	2.64146
infB	BGLU_1G20020	BGLU_1G20020	-0.512956	0.516218	0.886483	-0.477568	0.202442	0.53732	-0.14269
rplF	BGLU_1G02730	BGLU_1G02730	-0.591415	1.33285	1.19438	-0.260936	1.23422	0.765281	-0.729879
atpG	BGLU_1G00760	BGLU_1G00760	0.571092	1.21821	0.373232	0.109098	0.744433	0.361454	-0.273881
Ferritin	BGLU_1G06110	BGLU_1G06110	1.20208	1.05366	0.391798	0.146415	0.0341559	0.427956	0.540215
ACR29944.1	BGLU_1G28810	BGLU_1G28810	1.24058	0.755316	0.46649	0.891976	0.390782	0.450558	0.951752
rplO	BGLU_1G02770	BGLU_1G02770	-0.428009	0.971092	0.875352	-0.257826	0.797374	0.531451	-0.523749
rpsG	BGLU_1G02540	BGLU_1G02540	-0.620245	1.12881	0.963522	-0.591904	1.07044	0.876817	-0.785529
secY	BGLU_1G02780	BGLU_1G02780	-0.621553	1.12348	0.989746	-0.717372	0.679696	0.641783	-0.755285
htpX	BGLU_1G34070	BGLU_1G34070	0.447031	-0.748842	0.341136	0.237867	-1.14754	0.151598	1.53701
tig	BGLU_1G13490	BGLU_1G13490	-0.596035	1.09312	0.756454	-0.39865	1.41223	0.878182	-0.9327
nusG	BGLU_1G02450	BGLU_1G02450	-0.608318	0.798651	0.477249	-1.00077	0.530434	0.601488	-0.92972
trmD	BGLU_1G09050	BGLU_1G09050	-1.13281	0.101651	0.506803	-0.779337	0.299835	0.351518	-0.727654
Porin	BGLU_1G08340	BGLU_1G08340	0.885098	0.618149	-0.280845	1.34271	1.25673	-0.0998805	-0.0138968
rpoD	BGLU_2G15870	BGLU_2G15870	-0.0885384	1.08104	0.853695	-0.995942	0.275641	0.955701	-0.315882
rpmI	BGLU_1G21500	BGLU_1G21500	-0.287878	1.61393	1.21854	-1.49222	0.142382	0.951336	-0.683266
rpsO	BGLU_1G25990	BGLU_1G25990	-1.0215	0.762388	0.513975	-2.37345	-0.3252	0.778331	-1.26992
purM	BGLU_1G06430	BGLU_1G06430	-0.450834	-0.0867849	0.188069	-0.236533	0.195358	0.25591	-0.17598
rpsS	BGLU_1G02620	BGLU_1G02620	-0.018545	1.42171	0.717235	-0.509316	0.72296	0.509255	-0.72302
tsf	BGLU_1G12730	BGLU_1G12730	-0.7044	0.339984	0.525567	-0.0776455	0.912002	0.470831	-0.518817
ACR27732.1	BGLU_1G05360	BGLU_1G05360	0.687911	1.40107	1.09395	0.261839	0.838642	0.957597	0.380794
acpP	BGLU_1G09540	BGLU_1G09540	-0.951187	0.239173	0.00917803	-0.00525605	1.44666	0.270731	-1.18118
rplN	BGLU_1G02680	BGLU_1G02680	-1.23255	1.36036	1.25282	-1.27842	0.959487	0.897826	-1.34009
ACR31076.1	BGLU_2G06400	BGLU_2G06400	0.115438	-8.07643	-1.28838	0.148927	-7.64888	-0.894315	6.90349
ACR29557.1	BGLU_1G24800	BGLU_1G24800	0.276041	0.588088	0.64905	-0.210233	4.88e-05	0.547285	0.337003
pnp	BGLU_1G25980	BGLU_1G25980	-0.397425	0.978156	0.660896	-0.624498	0.832785	0.742596	-0.714686
bamA	BGLU_1G12810	BGLU_1G12810	0.176875	0.717216	0.559255	-0.410312	0.25558	0.684805	0.0189135
ACR31273.1	BGLU_2G08590	BGLU_2G08590	0.130959	0.449644	-0.4796	0.0101372	0.501593	-0.30683	-0.798286
ACR29556.1	BGLU_1G24790	BGLU_1G24790	0.257535	0.532926	0.455742	-0.0360666	0.34586	0.562277	0.180351
ACR28128.1	BGLU_1G09470	BGLU_1G09470	-0.867414	0.295611	0.248652	-1.07978	0.109228	0.274639	-0.914374
BGLU_3P0950	BGLU_3P0950	BGLU_3P0950	1.28553	1.14726	-0.159265	-0.26412	-0.403348	-0.160222	-0.0209946
ACR32201.1	BGLU_2G18750	BGLU_2G18750	5.51151	0.613198	-2.52983	6.78164	1.43262	-2.98054	2.36848
rplE	BGLU_1G02700	BGLU_1G02700	-1.11573	1.592	1.45634	-0.814622	1.33951	0.90274	-1.25139
rpoA	BGLU_1G02840	BGLU_1G02840	-0.653552	0.888361	0.666232	-0.577804	0.856611	0.558734	-0.875681
ACR28057.1	BGLU_1G08740	BGLU_1G08740	-0.46868	0.224353	0.218146	0.0166384	0.675412	0.183887	-0.474886
infC	BGLU_1G21510	BGLU_1G21510	-0.588785	1.62253	0.714308	-2.0238	0.504374	1.03116	-1.49701
rplC	BGLU_1G02580	BGLU_1G02580	-0.938223	1.16847	1.16501	-0.907804	0.642008	0.608129	-0.941683
ACR32560.1	BGLU_2G22600	BGLU_2G22600	-0.893495	3.84693	2.30463	-0.912609	-1.02125	-2.54443	-2.43579
rplD	BGLU_1G02590	BGLU_1G02590	-0.851169	1.27358	1.24315	-0.818972	0.608718	0.546087	-0.881603
ACR29659.1	BGLU_1G25830	BGLU_1G25830	0.67309	0.548579	0.461831	0.0184964	-0.157895	0.40995	0.586342
BGLU_1G07790	BGLU_1G07790	BGLU_1G07790	1.38266	2.48867	0.837254	0.215641	0.738596	0.254192	-0.268764
htpG	BGLU_1G26820	BGLU_1G26820	1.69867	0.809752	1.19945	-0.580402	-1.80779	0.860983	2.08837
ACR27587.1	BGLU_1G03880	BGLU_1G03880	1.90982	0.0747293	-1.31148	1.10133	-1.1306	-1.70831	0.523613
ACR31828.1	BGLU_2G14710	BGLU_2G14710	1.05194	-0.419786	-0.451985	0.922472	-0.303657	-0.206389	1.01974
ACR32205.1	BGLU_2G18790	BGLU_2G18790	1.34222	-5.96316	-3.54656	0.795004	-6.40562	-3.4418	3.75883
ACR31997.1	BGLU_2G16570	BGLU_2G16570	1.86023	-0.0602151	0.160691	2.50774	-0.187479	-0.614081	2.08113
sucC	BGLU_1G29940	BGLU_1G29940	-0.333918	1.26086	0.841338	0.112798	1.52613	0.659893	-0.753437
ACR28019.1	BGLU_1G08360	BGLU_1G08360	-0.4315	0.327569	0.135019	0.597468	-1.38326	-2.60478	-0.62405
ACR29664.1	BGLU_1G25880	BGLU_1G25880	0.494919	0.606351	0.351063	-0.154131	-0.0395116	0.35425	0.239631
atpC	BGLU_1G00780	BGLU_1G00780	0.499347	0.8505	-0.0272335	-0.451863	0.262689	0.336166	-0.378386
ACR28190.1	BGLU_1G10160	BGLU_1G10160	0.00106756	0.140999	-0.352956	-0.172269	0.334461	0.0138438	-0.492887
grpE	BGLU_1G06330	BGLU_1G06330	0.756627	-0.318022	1.03541	-0.636688	-1.98924	0.75751	2.11006
rplI	BGLU_1G13970	BGLU_1G13970	-0.850433	0.765967	0.731774	-1.17548	0.429607	0.720461	-0.884625
ACR31274.1	BGLU_2G08600	BGLU_2G08600	1.70198	1.11278	-0.311124	1.92148	1.6844	0.0409982	0.278077
rpsE	BGLU_1G02750	BGLU_1G02750	-0.552335	1.12904	1.08244	-0.0944238	1.12816	0.623642	-0.59894
secA	BGLU_1G04710	BGLU_1G04710	0.260651	0.467034	0.327769	0.179136	0.421641	0.363892	0.121386
smc	BGLU_1G12630	BGLU_1G12630	0.145181	0.0377511	-0.0751803	0.0450461	0.0947279	0.0819315	0.0322497
rpsQ	BGLU_1G02670	BGLU_1G02670	-0.421188	1.46598	0.766353	-1.20897	0.994145	1.0823	-1.12082
ACR27613.1	BGLU_1G04140	BGLU_1G04140	-1.82126	2.45413	0.823394	-3.78715	1.04366	1.37882	-3.45199
rpsH	BGLU_1G02720	BGLU_1G02720	-0.730968	1.56515	1.51908	-0.443472	1.31952	0.985951	-0.777043
ACR30211.1	BGLU_1G31480	BGLU_1G31480	1.43314	2.26959	1.34986	1.00331	0.831306	0.3414	0.513406
ACR32011.1	BGLU_2G16710	BGLU_2G16710	0.991905	0.898344	-1.02696	1.0324	-2.62995	-4.59576	-0.933405
ACR28778.1	BGLU_1G16380	BGLU_1G16380	1.69085	-0.0779479	0.53308	2.31827	0.539106	0.522708	2.30187
ACR27694.1	BGLU_1G04970	BGLU_1G04970	0.0469637	1.26739	0.398757	-0.269902	1.17493	0.623167	-0.821666
eno	BGLU_1G24510	BGLU_1G24510	0.663711	1.112	0.643429	0.558223	1.02025	0.65717	0.195139
Phenylalanine-4-hydroxylase	BGLU_1G00530	BGLU_1G00530	1.96705	0.585077	-2.58582	2.16923	2.27658	-1.0965	-1.20385
nusA	BGLU_1G20030	BGLU_1G20030	-0.51535	0.561064	0.777014	-0.476362	0.281955	0.458917	-0.2994
bamB	BGLU_1G14530	BGLU_1G14530	-0.0669906	-0.427242	-0.156779	0.575064	0.224066	-0.147525	0.203473
rplX	BGLU_1G02690	BGLU_1G02690	-1.23414	1.24643	1.38622	-0.743039	1.25493	0.903617	-1.09435
ACR31232.1	BGLU_2G08170	BGLU_2G08170	1.69109	0.774055	-0.372701	0.105008	-0.378352	0.0609708	0.544331
ACR30099.1	BGLU_1G30360	BGLU_1G30360	1.30318	0.547476	0.356699	0.733606	0.024425	0.403222	1.1124
ACR30441.1	BGLU_1G33790	BGLU_1G33790	0.61152	0.305825	-0.104201	0.893644	0.418503	-0.273647	0.201494
rpmF	BGLU_1G09480	BGLU_1G09480	-1.32902	-0.103273	0.435092	-0.195398	0.870701	0.275443	-0.790655
ACR29868.1	BGLU_1G28020	BGLU_1G28020	0.977298	1.05527	0.576108	0.212101	-0.187014	0.0990189	0.498134
ACR31240.1	BGLU_2G08250	BGLU_2G08250	0.0950206	0.888921	1.1055	-0.59065	0.0761901	0.97844	0.3116
ACR30317.1	BGLU_1G32540	BGLU_1G32540	1.49607	-0.922318	-1.18723	1.42227	-0.730574	-0.921685	1.23116
ACR29558.1	BGLU_1G24810	BGLU_1G24810	0.331249	0.911325	1.06515	0.0406049	0.380531	0.824999	0.485073
rplM	BGLU_1G05690	BGLU_1G05690	-0.758076	0.923912	0.893363	-0.522868	0.776048	0.510292	-0.788624
ACR29101.1	BGLU_1G19920	BGLU_1G19920	0.513098	1.38418	0.746393	-0.3645	0.58805	0.827866	-0.124684
ppa	BGLU_1G27870	BGLU_1G27870	0.258432	-0.4027	-0.259917	0.743218	0.292	-0.0500029	0.401215
ACR27273.1	BGLU_1G00700	BGLU_1G00700	-0.931757	-0.871759	-0.283389	0.179541	0.338764	-0.184165	-0.343387
rnpA	BGLU_1G34400	BGLU_1G34400	-1.36129	-0.376133	-0.176237	-0.436401	0.649186	-0.0758034	-1.16139
dadA	BGLU_1G08980	BGLU_1G08980	1.3004	-0.634888	-0.278618	1.34218	-0.0137837	0.300705	1.65667
ACR27408.1	BGLU_1G02070	BGLU_1G02070	-0.660994	-0.0282363	-0.0284978	0.257024	0.892167	-0.0261126	-0.661255
ACR30210.1	BGLU_1G31470	BGLU_1G31470	1.28838	2.43313	1.54816	0.901158	0.99877	0.501014	0.403403
ACR32052.1	BGLU_2G17110	BGLU_2G17110	0.15481	0.441307	0.296606	-0.15759	0.189586	0.357284	0.0101087
ACR30185.1	BGLU_1G31220	BGLU_1G31220	2.60548	0.930261	0.507473	1.83274	0.0062335	0.356183	2.18269
hisS	BGLU_1G14510	BGLU_1G14510	0.214484	0.63825	0.614863	0.319771	0.503459	0.374784	0.191097
ACR30029.1	BGLU_1G29660	BGLU_1G29660	1.61926	0.591477	-0.125307	0.561434	-0.533353	-0.192308	0.90248
ACR31825.1	BGLU_2G14680	BGLU_2G14680	1.30922	-0.319629	-0.473012	1.73275	0.281096	-0.295815	1.15584
ACR29093.1	BGLU_1G19840	BGLU_1G19840	1.42932	-0.474623	-0.395526	1.1161	-0.861179	-0.46886	1.50841
ftsZ	BGLU_1G04670	BGLU_1G04670	0.108868	1.10384	0.500969	0.0715155	1.06093	0.495409	-0.494008
ACR27377.1	BGLU_1G01760	BGLU_1G01760	-1.51881	0.879306	1.85113	0.193054	-0.76252	-1.50256	-0.546986
rlmN	BGLU_1G14480	BGLU_1G14480	-0.150021	0.778241	0.295111	-0.114072	1.02872	0.509645	-0.633151
gcvP	BGLU_1G01010	BGLU_1G01010	0.772188	0.0754902	0.285272	0.474123	0.0013183	0.509166	0.98197
rne	BGLU_1G09400	BGLU_1G09400	-0.272337	0.156873	0.220026	-0.180562	0.0942193	0.0655984	-0.209183
ACR27858.2	BGLU_1G06650	BGLU_1G06650	-0.199072	-0.000985634	-0.265844	-0.00980499	0.226008	-0.228117	-0.46393
ACR32561.1	BGLU_2G22610	BGLU_2G22610	-0.611417	4.17629	2.22928	-1.01461	-0.58198	-2.1258	-2.55843
ACR27432.1	BGLU_1G02310	BGLU_1G02310	-1.68561	-2.08572	-0.977204	0.565421	-0.448695	-1.59121	-0.577094
ACR31078.1	BGLU_2G06420	BGLU_2G06420	0.41521	-7.17215	-1.11688	-0.610009	-8.04968	-0.969192	6.47048
ilvC	BGLU_1G26060	BGLU_1G26060	-0.452342	1.22242	0.757266	-0.322995	1.27907	0.684565	-0.917495
rplS	BGLU_1G09060	BGLU_1G09060	-0.717517	0.721657	0.482787	-0.908217	0.567963	0.519794	-0.956387
rpsN	BGLU_1G02710	BGLU_1G02710	-0.935012	1.79645	1.58681	-0.656826	1.53403	1.0462	-1.14465
rpsD	BGLU_1G02830	BGLU_1G02830	-0.666136	0.801534	0.950917	-0.531929	0.630109	0.645286	-0.516752
BGLU_1P0890	BGLU_1P0890	BGLU_1P0890	0.495345	2.08092	0.791032	0	-13.0469	-14.2234	-0.794544
priB	BGLU_1G13950	BGLU_1G13950	-1.08465	1.11773	1.17016	-1.12001	0.6737	0.761491	-1.03222
rimM	BGLU_1G09040	BGLU_1G09040	-1.08314	0.309895	0.532962	-0.718128	0.593009	0.45106	-0.860076
lpxD	BGLU_1G12830	BGLU_1G12830	0.090641	-0.380528	-0.254783	0.228976	-0.176942	-0.189532	0.216386
ACR32080.1	BGLU_2G17390	BGLU_2G17390	0.325296	2.5199	2.56541	0.527694	1.38596	1.22908	0.37081
ACR32127.1	BGLU_2G17940	BGLU_2G17940	3.26785	3.99658	0.8616	2.50666	2.54393	0.170143	0.132869
rplV	BGLU_1G02630	BGLU_1G02630	-0.203533	1.56297	1.02635	-0.500906	0.957326	0.71808	-0.740153
rplY	BGLU_1G31330	BGLU_1G31330	-0.298117	1.37742	1.2439	-0.813864	0.614978	0.99721	-0.431632
gyrA	BGLU_1G08730	BGLU_1G08730	0.118371	0.836646	0.569712	-0.09071	0.574931	0.517078	-0.148563
Transketolase	BGLU_1G05350	BGLU_1G05350	0.354005	0.543246	0.460893	0.0509409	0.208925	0.429635	0.271651
ACR31831.1	BGLU_2G14740	BGLU_2G14740	1.09716	0.348256	0.0453109	0.246034	-0.067878	0.480301	0.794212
efp	BGLU_1G09710	BGLU_1G09710	-0.0190371	1.92659	0.68946	-1.67785	0.63879	1.06047	-1.25616
ACR29954.1	BGLU_1G28910	BGLU_1G28910	0.826178	0.853111	0.527758	0.185911	0.393784	0.708699	0.500825
rplP	BGLU_1G02650	BGLU_1G02650	-0.135364	1.77499	1.1307	-1.04623	0.847087	1.11366	-0.779652
ACR28078.1	BGLU_1G08950	BGLU_1G08950	0.64617	0.402137	0.370826	0.359119	0.389567	0.645307	0.614858
ACR27697.1	BGLU_1G05010	BGLU_1G05010	-0.105719	-0.573645	0.0952962	0.282285	-0.145453	0.135485	0.563223
yajC	BGLU_1G06060	BGLU_1G06060	-0.961068	0.1825	-0.333737	-1.4375	0.225454	0.185646	-1.47731
astE	BGLU_1G10150	BGLU_1G10150	0.694678	-0.662608	-0.484412	1.4939	-0.334205	-0.955235	0.872874
ACR29970.1	BGLU_1G29070	BGLU_1G29070	0.618997	1.1262	0.387253	0.0523559	0.646827	0.474523	-0.119949
ACR31686.1	BGLU_2G13220	BGLU_2G13220	0.399578	0.0394564	0.0498395	0.056272	-0.353488	0.000200929	0.409961
ACR31627.1	BGLU_2G12450	BGLU_2G12450	-0.879863	-0.128506	-0.0204652	-0.772329	0.107817	0.108324	-0.771822
ACR28402.1	BGLU_1G12430	BGLU_1G12430	-2.29018	0.534693	1.29486	-2.16802	-0.318687	0.319313	-1.53002
ACR28620.1	BGLU_1G14720	BGLU_1G14720	0.806071	-0.118429	-0.214966	1.3219	0.0851131	-0.527254	0.709533
ACR27614.1	BGLU_1G04150	BGLU_1G04150	-0.244577	0.279019	-0.696729	0.269613	1.23465	-0.255288	-1.22032
frr	BGLU_1G12750	BGLU_1G12750	0.129134	0.662036	0.554157	0.380571	0.699529	0.340213	0.0212549
ACR30024.1	BGLU_1G29610	BGLU_1G29610	0.52304	0.620276	0.367515	-0.226957	-0.115908	0.381327	0.270279
ACR29665.1	BGLU_1G25890	BGLU_1G25890	0.602628	0.751454	0.707457	0.3884	0.317148	0.48738	0.558632
ACR27927.2	BGLU_1G07350	BGLU_1G07350	-0.547098	0.511953	0.632746	-0.461491	0.16475	0.199936	-0.426305
rpsJ	BGLU_1G02570	BGLU_1G02570	-0.521709	0.669888	0.785675	-1.09604	0.0356338	0.725752	-0.405922
ACR32519.1	BGLU_2G22180	BGLU_2G22180	0.143874	1.10964	0.663658	0.0156862	0.914339	0.596546	-0.302107
ACR27294.1	BGLU_1G00910	BGLU_1G00910	0.0302618	-1.189	0.92158	0.860622	-0.921674	0.358546	2.14084
ispE	BGLU_1G31310	BGLU_1G31310	-0.736295	0.358618	0.322224	-1.10312	0.181082	0.511518	-0.772688
ACR29857.1	BGLU_1G27910	BGLU_1G27910	-0.276922	-0.519154	-0.106705	0.113353	0.170252	0.192426	0.135528
ACR28514.1	BGLU_1G13650	BGLU_1G13650	-0.4142	0.726907	0.0216933	-0.905266	0.693326	0.479178	-1.11941
ACR29090.1	BGLU_1G19810	BGLU_1G19810	0.670666	-0.937407	-0.84735	0.383715	-1.33491	-0.957903	0.760723
ispG	BGLU_1G14500	BGLU_1G14500	0.197418	0.673408	0.651659	0.340838	0.302943	0.137775	0.17567
ACR30380.1	BGLU_1G33180	BGLU_1G33180	-1.41389	-0.310016	-2.17622	0.74251	3.32465	-0.697944	-3.28009
clpX	BGLU_1G13510	BGLU_1G13510	0.147551	0.827997	0.756032	0.381966	0.811655	0.505275	0.0755851
ACR28583.1	BGLU_1G14350	BGLU_1G14350	0.362219	0.0285267	0.369151	0.162827	-0.332266	0.20775	0.702843
rpsM	BGLU_1G02810	BGLU_1G02810	-0.353377	0.918416	0.630827	-0.633015	0.519937	0.511986	-0.640966
gcvT	BGLU_1G01030	BGLU_1G01030	0.560649	-0.289575	0.407481	0.688028	0.0703055	0.639983	1.25771
pal	BGLU_1G06700	BGLU_1G06700	0.697123	0.790659	0.767121	0.466852	-0.032607	0.174126	0.673585
ACR29114.1	BGLU_1G20050	BGLU_1G20050	-1.36606	-0.290085	0.47577	-1.23002	-0.299563	0.330252	-0.600206
ACR32053.1	BGLU_2G17120	BGLU_2G17120	-0.604719	0.429285	0.197558	-0.83634	0.438353	0.438247	-0.836446
BGLU_1GT10	BGLU_1GT10	BGLU_1GT10	-0.878051	-0.187428	-0.459916	0.137819	0.610998	-0.677358	-1.15054
ACR28594.1	BGLU_1G14460	BGLU_1G14460	0.474478	0.185303	0.877629	-0.0628879	-0.564533	0.665158	1.1668
sucD	BGLU_1G29930	BGLU_1G29930	0.0130786	0.589233	0.716795	0.404562	0.828702	0.564782	0.140641
BGLU_1GT03	BGLU_1GT03	BGLU_1GT03	-0.851559	-0.164964	-0.483053	0.142035	0.646141	-0.665541	-1.16965
BGLU_2GT01	BGLU_2GT01	BGLU_2GT01	-0.86487	-0.159549	-0.474794	0.128453	0.646506	-0.662061	-1.18011
ACR28280.1	BGLU_1G11110	BGLU_1G11110	1.78468	0.407365	2.00544	-0.558177	-2.54472	1.39622	3.38275
ACR32258.1	BGLU_2G19330	BGLU_2G19330	3.89824	0.0319068	-0.0274628	0.685344	-3.44599	-0.292462	3.83887
ACR27550.1	BGLU_1G03490	BGLU_1G03490	0.286288	-0.206156	-0.360863	0.119174	-0.189751	-0.177345	0.13158
BGLU_2GT03	BGLU_2GT03	BGLU_2GT03	-0.881434	-0.166988	-0.460065	0.116166	0.624721	-0.665956	-1.17451
ACR27643.1	BGLU_1G04460	BGLU_1G04460	1.13521	-0.953161	-1.74357	0.202833	-0.855112	-0.71314	0.344805
BGLU_1GT49	BGLU_1GT49	BGLU_1GT49	-0.888983	-0.186132	-0.465439	0.157524	0.666838	-0.658975	-1.16829
tolB	BGLU_1G06710	BGLU_1G06710	0.333261	0.20132	0.187404	0.337205	-0.0754153	-0.0932762	0.319344
murD	BGLU_1G04600	BGLU_1G04600	-0.0613722	-0.254903	-0.134129	-0.102985	-0.0620855	0.100302	0.059402
rpmG	BGLU_1G28690	BGLU_1G28690	-1.39754	2.16968	1.00537	-2.8492	0.916035	1.20338	-2.56185
ACR27646.1	BGLU_1G04490	BGLU_1G04490	1.2075	-0.443484	-1.22274	0.172247	-0.653269	-0.397276	0.428239
rplR	BGLU_1G02740	BGLU_1G02740	-0.546161	1.36145	1.02787	-0.24362	1.22254	0.58642	-0.879735
ACR29732.1	BGLU_1G26570	BGLU_1G26570	-0.877925	-0.0647136	0.449547	-0.684656	0.00367962	0.324672	-0.363664
acsA	BGLU_1G25360	BGLU_1G25360	1.4969	-0.0835073	-0.465824	1.02363	-0.300887	-0.209935	1.11458
thrS	BGLU_1G21520	BGLU_1G21520	-0.398207	0.831729	0.539436	-0.924991	0.478842	0.713332	-0.690501
ACR30098.1	BGLU_1G30350	BGLU_1G30350	0.625073	-0.878615	-0.137478	1.1846	-0.469782	-0.288169	1.36621
ACR27693.1	BGLU_1G04960	BGLU_1G04960	0.0932991	1.08951	0.605902	0.0387749	1.00304	0.573957	-0.390308
ACR31243.1	BGLU_2G08280	BGLU_2G08280	0.4315	1.22091	0.91685	-0.368332	0.518209	1.01398	0.127439
BGLU_1GT05	BGLU_1GT05	BGLU_1GT05	-0.585609	0.832851	0.413349	-1.22227	0.371528	0.588689	-1.00511
murE	BGLU_1G04570	BGLU_1G04570	-0.0902879	-0.462043	-0.438123	0.0748107	-0.0859893	-0.227168	-0.066368
nuoD	BGLU_1G25910	BGLU_1G25910	0.520272	1.03068	0.677627	-0.193919	0.384129	0.745269	0.167221
ACR30149.1	BGLU_1G30860	BGLU_1G30860	0.0520028	0.0235752	0.205432	-0.108427	-0.273158	0.0691298	0.23386
ACR31559.1	BGLU_2G11690	BGLU_2G11690	0.421435	0.197457	0.196928	0.652804	-0.592675	-0.824573	0.420906
ACR27213.1	BGLU_1G00020	BGLU_1G00020	0.47399	1.28726	0.427848	-0.118576	0.886251	0.619401	-0.385426
mraZ	BGLU_1G04530	BGLU_1G04530	0.527927	0.292293	-0.299915	0.253605	0.292365	-0.0255209	-0.0642808
rnr	BGLU_1G19620	BGLU_1G19620	-0.00454893	0.244968	0.314686	-0.256915	0.0598899	0.381974	0.0651689
dnaJ	BGLU_1G06350	BGLU_1G06350	0.916399	0.589673	1.02247	-0.135923	-0.866136	0.618979	1.34919
ACR27594.1	BGLU_1G03950	BGLU_1G03950	0.562477	-0.220256	-0.856409	-0.791208	-1.39635	-0.678818	-0.0736766
ACR31936.1	BGLU_2G15940	BGLU_2G15940	-0.175838	-0.230071	-0.0636614	0.0382712	0.106787	0.0590876	-0.0094286
ACR32204.1	BGLU_2G18780	BGLU_2G18780	1.27097	-6.08678	-3.36553	1.15752	-6.57853	-3.74383	3.99223
murC	BGLU_1G04630	BGLU_1G04630	0.129323	-0.119682	-0.312071	0.274867	0.100614	-0.237318	-0.0630653
infA	BGLU_1G02790	BGLU_1G02790	-0.632487	1.67852	0.968486	-1.38009	0.772636	0.810208	-1.34252
rplU	BGLU_1G04830	BGLU_1G04830	-0.579699	1.08669	0.673171	-1.421	0.39866	0.826438	-0.993221
hemA	BGLU_1G04210	BGLU_1G04210	-0.423434	-0.244735	0.194038	-0.37437	-0.0728782	0.316831	0.0153392
ACR32700.1	BGLU_2P0280	BGLU_2P0280	0.70815	-0.0773914	-0.306222	-0.260955	-9.1748	-8.43453	0.47932
rpsF	BGLU_1G13940	BGLU_1G13940	-0.636061	1.31515	1.15708	-1.74041	0.182659	1.12895	-0.794124
BGLU_1P0480	BGLU_1P0480	BGLU_1P0480	1.66765	1.04569	1.08951	0	-13.227	-11.8975	1.71147
ACR28745.1	BGLU_1G16040	BGLU_1G16040	0.488416	0.215978	0.082041	0.890653	0.265577	-0.270598	0.354479
ACR27725.1	BGLU_1G05290	BGLU_1G05290	0.319798	0.211207	0.427301	0.0326344	-0.262476	0.240781	0.535892
ACR31622.1	BGLU_2G12400	BGLU_2G12400	0.568497	-0.00401805	-0.42115	0.133648	-0.240067	-0.222349	0.151365
ACR27993.1	BGLU_1G08100	BGLU_1G08100	0.609023	1.65827	-0.815601	-0.751925	0.767726	-0.345195	-1.86485
flhB	BGLU_1G01940	BGLU_1G01940	-1.88027	-0.144694	-1.79216	0.764173	3.76749	-0.524425	-3.52774
ACR29946.1	BGLU_1G28830	BGLU_1G28830	-0.837786	-0.0334414	-0.669922	0.830487	1.63128	-0.673475	-1.47427
kbl	BGLU_2G00090	BGLU_2G00090	0.788015	0.273666	1.66207	-0.149177	-0.95601	1.36958	2.17642
ACR28447.1	BGLU_1G12900	BGLU_1G12900	0.569873	0.27248	0.494701	0.365556	-0.0368772	0.389659	0.792093
rlpA	BGLU_1G02120	BGLU_1G02120	-1.77025	0.0636668	0.95079	-1.26719	0.35089	0.734954	-0.883129
surA	BGLU_1G30610	BGLU_1G30610	-0.478212	-0.148603	0.112267	-0.128932	0.248874	0.160464	-0.217342
BGLU_1GT27	BGLU_1GT27	BGLU_1GT27	-0.891758	-0.143428	0.104056	-0.620603	0.14164	0.117969	-0.644274
ACR29102.1	BGLU_1G19930	BGLU_1G19930	0.45007	1.20183	0.820299	-0.520315	0.175829	0.764684	0.0685399
ACR31952.1	BGLU_2G16100	BGLU_2G16100	0.0639192	1.65176	0.638505	-1.16682	0.751183	0.96867	-0.949338
ACR29666.1	BGLU_1G25900	BGLU_1G25900	0.607057	0.279841	0.592295	0.25688	-0.0704231	0.592208	0.919511
ACR28423.1	BGLU_1G12640	BGLU_1G12640	-0.05541	-0.17303	0.13347	-0.119164	-0.0420603	0.328194	0.25109
ACR28987.1	BGLU_1G18630	BGLU_1G18630	1.64127	1.59225	1.10814	0.86949	0.27573	0.563394	1.15715
ACR31996.1	BGLU_2G16560	BGLU_2G16560	1.95617	1.01278	1.27668	1.7116	-0.316776	0.191703	2.22008
ACR32009.1	BGLU_2G16690	BGLU_2G16690	0.582924	0.328808	-0.969394	1.00044	-3.13732	-4.85304	-0.715278
cpoB	BGLU_1G06690	BGLU_1G06690	0.427216	0.193055	0.479002	0.495568	-0.294739	-0.0771445	0.713162
ACR29115.1	BGLU_1G20060	BGLU_1G20060	-1.03893	-0.277283	0.343204	-1.11454	-0.425002	0.271096	-0.41844
leuS	BGLU_1G05460	BGLU_1G05460	0.196868	0.744941	0.442272	-0.11155	0.410184	0.415934	-0.1058
ACR30414.1	BGLU_1G33520	BGLU_1G33520	-1.6231	-0.653267	-1.53379	0.715988	2.66198	-0.55763	-2.50362
pyrG	BGLU_1G24530	BGLU_1G24530	-0.129997	0.571795	0.771955	-0.429167	0.101056	0.600387	0.070164
ACR27758.1	BGLU_1G05620	BGLU_1G05620	0.0683637	2.07687	1.59949	0.422088	0.828258	-0.00284498	-0.409015
ACR27598.1	BGLU_1G03990	BGLU_1G03990	1.34571	-0.506199	-1.63099	0.130176	-0.949723	-0.858976	0.220923
ACR27405.1	BGLU_1G02040	BGLU_1G02040	1.01811	0.194631	-0.795866	1.91683	1.24946	-0.63976	0.0276154
gyrB	BGLU_1G00030	BGLU_1G00030	0.191712	0.485856	0.385311	-0.0103964	0.343531	0.445095	0.0911674
rpsK	BGLU_1G02820	BGLU_1G02820	-0.615346	0.812965	0.639211	-0.40839	0.758332	0.377622	-0.789099
carB	BGLU_1G11370	BGLU_1G11370	0.00545794	0.808816	0.447886	-0.0293595	0.653327	0.327214	-0.355472
ACR32051.1	BGLU_2G17100	BGLU_2G17100	0.338238	0.187778	-0.0749458	0.061027	-0.0377899	-0.0233036	0.0755133
ACR28605.1	BGLU_1G14570	BGLU_1G14570	-0.781804	-0.0440837	0.246436	-0.810569	0.00856211	0.327847	-0.491284
ACR29576.1	BGLU_1G25000	BGLU_1G25000	0.662528	1.31184	0.589703	0.262456	0.907826	0.585764	-0.0596061
ACR28140.1	BGLU_1G09600	BGLU_1G09600	-0.73019	-0.118433	0.535191	-0.323099	0.0823271	0.328859	-0.0765669
prs	BGLU_1G31320	BGLU_1G31320	-0.91933	0.412071	0.332611	-1.15285	0.357906	0.511965	-0.99879
aspS	BGLU_1G30760	BGLU_1G30760	0.230086	0.658125	0.103872	-0.133236	0.594547	0.403616	-0.324166
ACR32526.1	BGLU_2G22250	BGLU_2G22250	0.303964	-0.569507	-4.03583	1.27068	1.84259	-2.59045	-3.16236
ACR29080.1	BGLU_1G19710	BGLU_1G19710	0.208128	-0.19982	-0.415315	0.0340863	-0.256253	-0.297707	-0.0073668
atpF	BGLU_1G00730	BGLU_1G00730	-0.338286	0.455826	0.153541	-0.343419	0.463924	0.166772	-0.640571
ACR28202.1	BGLU_1G10290	BGLU_1G10290	0.229061	-0.48601	-0.666985	0.0491531	-0.547463	-0.54853	0.0480864
rppH	BGLU_1G04880	BGLU_1G04880	0.229306	0.556851	0.177435	0.123995	0.627257	0.353153	-0.150109
ACR28612.1	BGLU_1G14640	BGLU_1G14640	-0.19995	0.250158	0.00931572	-0.353868	0.398086	0.311161	-0.440792
ahcY	BGLU_1G01990	BGLU_1G01990	0.0127642	0.95382	1.0002	-0.266777	0.507601	0.833527	0.0591491
ACR28079.1	BGLU_1G08960	BGLU_1G08960	0.421869	-0.215541	0.233964	0.594279	0.155691	0.432785	0.871374
recA	BGLU_1G29970	BGLU_1G29970	-0.309202	0.34793	0.794301	0.136854	0.64308	0.643394	0.137169
argG	BGLU_1G32850	BGLU_1G32850	0.435238	0.557672	-0.325777	0.304905	0.800194	0.0470783	-0.448211
purL	BGLU_1G13620	BGLU_1G13620	-0.308845	0.127255	0.183743	-0.38849	0.124639	0.260772	-0.252357
ACR32114.1	BGLU_2G17760	BGLU_2G17760	0.129306	-0.601349	0.180398	0.384783	-0.362286	0.163984	0.911052
ACR29104.1	BGLU_1G19950	BGLU_1G19950	-0.775735	0.689005	0.492195	-1.02227	0.446145	0.495865	-0.972545
ACR27990.1	BGLU_1G08070	BGLU_1G08070	0.66623	1.30535	-0.585925	-0.180378	0.832449	-0.212221	-1.22505
ACR27552.1	BGLU_1G03510	BGLU_1G03510	-0.643658	0.849199	0.232193	-0.550668	1.18068	0.470681	-1.26066
pgk	BGLU_1G29780	BGLU_1G29780	0.291219	0.386628	0.402354	0.297301	0.357035	0.366678	0.306944
ACR30440.1	BGLU_1G33780	BGLU_1G33780	1.53885	1.20515	0.264113	0.136904	-0.179022	0.281892	0.597818
ACR30292.1	BGLU_1G32290	BGLU_1G32290	0.111737	0.0800891	0.0610046	0.248483	0.267505	0.111675	0.0926525
ACR29615.1	BGLU_1G25390	BGLU_1G25390	0.0734565	0.52222	0.146319	0.201617	0.815317	0.311255	-0.302445
ACR29555.1	BGLU_1G24780	BGLU_1G24780	0.346011	0.933535	2.72146	-0.42896	-1.00252	1.56038	2.13394
ACR28390.1	BGLU_1G12310	BGLU_1G12310	-0.140324	-0.423171	-0.497241	0.216426	0.357046	-0.0737741	-0.214394
ACR27514.1	BGLU_1G03130	BGLU_1G03130	0.958852	0.21916	0.00456936	0.40974	-0.215484	0.119038	0.744262
ACR27647.1	BGLU_1G04500	BGLU_1G04500	1.59492	-0.183846	-0.597352	0.83054	-0.37321	-0.0223407	1.18141
bamD	BGLU_1G14680	BGLU_1G14680	-0.410255	-0.12948	-0.049412	-0.314772	0.120541	0.105125	-0.330187
ACR29858.1	BGLU_1G27920	BGLU_1G27920	-0.377048	-0.326145	0.0190359	-0.208153	0.0327832	0.209069	-0.0318672
rpsR	BGLU_1G13960	BGLU_1G13960	-0.948761	0.931282	1.11934	-0.985038	0.644088	0.868419	-0.760708
ACR27996.1	BGLU_1G08130	BGLU_1G08130	0.0341557	0.0499304	0.00499167	-0.0202592	-0.0462365	-0.0367603	-0.010783
atpH	BGLU_1G00740	BGLU_1G00740	-0.305898	0.576787	0.307942	0.0728648	0.871388	0.22378	-0.574743
ACR29367.1	BGLU_1G22710	BGLU_1G22710	1.24764	-1.81703	-2.22834	0.974733	-2.07188	-2.21028	0.836337
ACR27588.1	BGLU_1G03890	BGLU_1G03890	2.00536	0.732146	-0.727722	0.918986	-0.918163	-1.29166	0.545487
ACR28136.2	BGLU_1G09560	BGLU_1G09560	-0.369256	0.306447	0.0932489	-0.331084	0.326884	0.0755142	-0.582454
ACR31241.1	BGLU_2G08260	BGLU_2G08260	0.133753	0.987033	1.24096	-0.681998	-0.201564	0.868111	0.387677
PvdI	BGLU_2G09750	BGLU_2G09750	0.558174	0.0174777	-1.31993	-1.21541	-1.14431	-0.708126	-0.779229
ACR27242.1	BGLU_1G00370	BGLU_1G00370	0.25465	-0.989424	-0.9639	0.719427	-0.242376	-0.68163	0.280174
ACR29092.1	BGLU_1G19830	BGLU_1G19830	1.42732	0.178927	-0.391112	0.224527	-1.22896	-0.596215	0.857277
ACR28348.1	BGLU_1G11800	BGLU_1G11800	0.582173	1.32247	0.671061	-0.548268	0.382177	0.861208	-0.0692373
ACR32498.1	BGLU_2G21960	BGLU_2G21960	0.674699	3.09351	2.03987	0.685984	0.929076	-0.135843	-0.378935
cysS	BGLU_1G23620	BGLU_1G23620	-0.669342	0.0358187	0.335001	-0.604137	0.0487358	0.282713	-0.370159
ACR28619.1	BGLU_1G14710	BGLU_1G14710	0.510926	-0.411796	-0.475822	0.930503	-0.0510781	-0.534681	0.446899
ACR30386.1	BGLU_1G33240	BGLU_1G33240	-0.491182	-0.045377	0.033572	-0.136266	0.410477	0.134511	-0.412233
ACR31939.1	BGLU_2G15970	BGLU_2G15970	0.435119	0.865968	0.581823	0.304608	0.68419	0.530555	0.150973
ACR31363.1	BGLU_2G09590	BGLU_2G09590	-1.39002	-0.947095	3.29978	-2.57203	-2.13846	3.29043	2.85685
ACR29601.1	BGLU_1G25250	BGLU_1G25250	1.05132	0.481794	0.0111897	0.613278	0.113873	0.0813123	0.580717
ACR28110.1	BGLU_1G09290	BGLU_1G09290	0.24583	1.37799	0.188038	-1.66493	0.203351	0.924156	-0.944126
ACR31854.1	BGLU_2G14970	BGLU_2G14970	0.424438	-0.280761	-1.31624	-0.175292	-0.294263	-0.730015	-0.611045
ACR29996.1	BGLU_1G29330	BGLU_1G29330	2.01192	1.01384	0.345119	1.39945	-0.0333163	-0.0895666	1.3432
ACR28506.1	BGLU_1G13560	BGLU_1G13560	-0.514562	-0.0875799	-0.132731	-0.428612	0.317284	0.186183	-0.559714
glpK	BGLU_1G30420	BGLU_1G30420	-4.24577	-0.429346	-0.723228	-4.77765	-0.357472	-0.119474	-4.53965
purA	BGLU_1G14610	BGLU_1G14610	0.0522414	0.239082	0.419048	0.00270433	0.106971	0.336474	0.232207
ACR28597.1	BGLU_1G14490	BGLU_1G14490	-0.296857	-0.206795	0.228594	-0.135823	-0.272285	0.00207022	0.138532
ACR30039.1	BGLU_1G29760	BGLU_1G29760	0.545288	0.271967	0.592317	0.529426	0.31323	0.649442	0.865638
proS	BGLU_1G04890	BGLU_1G04890	0.668556	0.921262	0.0968174	0.0577549	0.705331	0.491687	-0.155889
ACR30456.1	BGLU_1G33940	BGLU_1G33940	-0.221685	-0.065599	-0.103665	0.0979884	0.40228	0.0445412	-0.259751
ACR27665.1	BGLU_1G04680	BGLU_1G04680	0.0998764	0.718615	0.202502	0.179415	0.848485	0.252833	-0.416237
ACR28012.1	BGLU_1G08290	BGLU_1G08290	-0.325423	-0.127657	0.191172	-0.129178	0.0257024	0.148287	-0.00659275
ACR31518.1	BGLU_2G11270	BGLU_2G11270	1.03142	-0.534366	-1.59774	1.32973	0.317118	-1.04456	-0.0319494
ACR30023.1	BGLU_1G29600	BGLU_1G29600	0.485527	0.456397	0.377808	-0.107264	-0.191457	0.322745	0.406937
tatB	BGLU_1G03430	BGLU_1G03430	0.114535	-0.19114	-0.162044	0.574664	0.333341	-0.0976915	0.143631
ACR32010.1	BGLU_2G16700	BGLU_2G16700	0.677861	0.593556	-0.937795	1.25984	-2.90846	-5.02178	-0.85349
ACR31079.1	BGLU_2G06430	BGLU_2G06430	-0.136666	-6.55331	-0.706681	-0.409154	-6.58592	-0.466801	5.70996
ACR27713.1	BGLU_1G05170	BGLU_1G05170	-0.765693	-2.02057	0.784674	0.0997544	-1.33101	0.608793	2.03956
ACR27846.1	BGLU_1G06530	BGLU_1G06530	0.0452037	0.583485	0.0604575	-0.276827	0.40999	0.208993	-0.477823
ACR27845.1	BGLU_1G06520	BGLU_1G06520	0.0489425	0.127105	-0.159702	0.0741117	0.243085	-0.0688915	-0.237865
serS	BGLU_1G08160	BGLU_1G08160	-0.37225	0.299016	-0.0268804	-0.156417	0.807026	0.265298	-0.698146
ACR30031.1	BGLU_1G29680	BGLU_1G29680	0.504244	-0.612425	-0.360537	1.0558	-0.188339	-0.488009	0.756132
ACR29684.1	BGLU_1G26080	BGLU_1G26080	0.0383306	0.816578	0.649806	-0.316303	0.202476	0.390338	-0.128441
BGLU_1GT32	BGLU_1GT32	BGLU_1GT32	-1.58844	0.0293576	-0.107477	-1.1405	0.743066	0.158287	-1.72528
ACR28139.1	BGLU_1G09590	BGLU_1G09590	-0.274127	0.034791	0.68086	-0.310291	-0.317836	0.364397	0.371942
ACR28135.1	BGLU_1G09550	BGLU_1G09550	-0.407348	0.800304	0.19611	-0.00399675	1.32765	0.320101	-1.01154
ACR28314.1	BGLU_1G11450	BGLU_1G11450	0.430255	1.18763	0.104537	-1.14821	-0.130473	0.364898	-0.652842
ACR28614.1	BGLU_1G14660	BGLU_1G14660	2.15446	1.10186	1.04354	0.776087	-0.842358	0.4777	2.09614
ACR32529.1	BGLU_2G22280	BGLU_2G22280	1.64651	0.392179	-0.489983	2.57122	1.55232	-0.254545	0.764348
valS	BGLU_1G21900	BGLU_1G21900	0.370034	0.579317	0.397267	-0.182424	0.0503016	0.420709	0.187984
ACR30415.1	BGLU_1G33530	BGLU_1G33530	-0.368758	-0.624953	-1.50599	1.50989	2.21766	-0.542017	-1.24979
ACR32202.1	BGLU_2G18760	BGLU_2G18760	5.41522	0.793175	-3.24561	7.14095	1.95019	-3.81433	1.37643
dksA	BGLU_1G33750	BGLU_1G33750	0.192198	0.135227	0.229846	-0.0722435	0.0246806	0.383742	0.286818
ACR27926.1	BGLU_1G07340	BGLU_1G07340	-0.456703	0.0501759	0.349956	0.0887299	0.0482563	-0.197397	-0.156923
argB	BGLU_1G33800	BGLU_1G33800	-0.191444	-0.0675036	0.108688	0.162943	0.36664	0.188446	-0.0152517
rpsU	BGLU_1G01720	BGLU_1G01720	-1.51442	0.150102	0.356167	-1.7177	0.107672	0.517014	-1.30836
ACR29396.1	BGLU_1G23020	BGLU_1G23020	0.181348	-4.47104	-2.49276	0.558391	-5.53824	-3.937	2.15963
lolA	BGLU_1G08140	BGLU_1G08140	-0.316695	0.943526	0.917611	-1.4248	-0.0396865	1.04251	-0.34261
ACR29843.1	BGLU_1G27770	BGLU_1G27770	-1.44128	-0.454759	-0.31985	-0.556815	0.68555	-0.0640064	-1.30637
alaS	BGLU_1G22220	BGLU_1G22220	-0.0627234	0.431162	0.430614	-0.0598032	0.463155	0.459686	-0.0632721
ACR28296.1	BGLU_1G11270	BGLU_1G11270	-1.52693	0.208184	2.37819	-1.87847	-0.803884	1.71767	0.643082
pyrH	BGLU_1G12740	BGLU_1G12740	-0.965274	0.845439	1.06122	-0.723776	0.752713	0.726994	-0.749494
ACR28976.1	BGLU_1G18520	BGLU_1G18520	0.183567	-0.344479	-0.586523	0.475306	0.0638395	-0.469944	-0.0584778
ACR31238.1	BGLU_2G08230	BGLU_2G08230	0.0972109	0.876019	1.22994	-0.725253	0.0912318	1.26761	0.451129
BGLU_3P0910	BGLU_3P0910	BGLU_3P0910	1.12856	1.42197	0.376173	-1.46227	-1.06747	0.477566	0.0827685
BGLU_3P0030	BGLU_3P0030	BGLU_3P0030	-0.100575	1.39767	1.1454	-0.10715	1.42072	1.17503	-0.35284
ACR31806.1	BGLU_2G14470	BGLU_2G14470	-0.0698484	-0.436808	0.138066	-2.50089	-11.8372	-8.83131	0.505026
ACR32509.1	BGLU_2G22080	BGLU_2G22080	-0.147158	0.748711	0.475919	0.175668	0.989446	0.393828	-0.41995
ACR28132.1	BGLU_1G09520	BGLU_1G09520	-0.231879	-0.224661	0.038421	-0.0225196	-0.0597073	-0.0059845	0.0312032
ACR32445.1	BGLU_2G21400	BGLU_2G21400	0.7549	-0.093426	-1.95145	2.13757	1.92164	-1.31906	-1.10313
ACR31520.1	BGLU_2G11290	BGLU_2G11290	0.787045	-0.512209	-1.65479	1.18578	0.55757	-0.983743	-0.355536
ACR32270.1	BGLU_2G19460	BGLU_2G19460	0.283793	1.86757	0.873117	-0.400105	1.00105	0.690495	-0.71066
ACR28475.1	BGLU_1G13230	BGLU_1G13230	0.642133	-0.819054	0.295275	2.22228	0.239953	-0.225869	1.75646
metK	BGLU_1G33680	BGLU_1G33680	-0.294813	0.236142	0.107135	0.020555	0.675867	0.231493	-0.42382
ACR28937.1	BGLU_1G18060	BGLU_1G18060	1.48749	-0.344916	-0.249925	2.32241	0.610338	-0.129589	1.58248
nuoN	BGLU_1G25810	BGLU_1G25810	0.481913	0.590974	0.577515	-0.131674	-0.0651198	0.535009	0.468455
secE	BGLU_1G02440	BGLU_1G02440	-0.391732	1.17262	0.487159	-0.73699	0.803856	0.463658	-1.07719
ACR27702.1	BGLU_1G05060	BGLU_1G05060	0.08745	0.315595	-0.109475	0.278398	0.530594	-0.0854247	-0.33762
ACR28496.1	BGLU_1G13460	BGLU_1G13460	0.666208	1.02325	3.05999	0.587679	-0.946811	1.16846	2.70295
ACR29888.1	BGLU_1G28220	BGLU_1G28220	-0.683367	-0.108343	0.557575	-0.856806	-0.354284	0.485073	-0.0174489
murF	BGLU_1G04580	BGLU_1G04580	-0.0341497	-0.284095	-0.309524	0.0300772	0.0469443	-0.042712	-0.0595791
rplQ	BGLU_1G02850	BGLU_1G02850	-0.869296	1.01203	0.473433	-1.67818	0.367757	0.638044	-1.40789
BGLU_1GT07	BGLU_1GT07	BGLU_1GT07	-0.700572	0.02607	0.284811	-0.938602	-0.0114937	0.485277	-0.441832
hslU	BGLU_1G33770	BGLU_1G33770	0.871343	0.164181	1.34432	-0.391493	-1.55926	0.883711	2.05148
ACR28302.1	BGLU_1G11330	BGLU_1G11330	-0.561238	-0.488711	-0.0633027	0.328732	0.625454	0.160892	-0.135831
ACR27900.1	BGLU_1G07070	BGLU_1G07070	1.11414	0.406393	-0.38514	1.00492	0.429313	-0.253001	0.322602
prmA	BGLU_1G05050	BGLU_1G05050	0.440708	0.0334476	-0.355069	0.277122	-0.0141826	-0.239113	0.0521914
ACR31937.1	BGLU_2G15950	BGLU_2G15950	-0.406659	-0.366979	0.134466	0.157471	0.0740742	0.0113903	0.0947872
rpmC	BGLU_1G02660	BGLU_1G02660	-0.228766	1.99491	1.21755	-1.28711	0.952237	1.23321	-1.00613
ACR32439.1	BGLU_2G21320	BGLU_2G21320	-0.477979	1.17864	1.71743	0.301374	-0.0613563	-0.301919	0.0608119
ACR28582.1	BGLU_1G14340	BGLU_1G14340	-0.0644007	1.63578	0.880524	-2.03715	0.063261	1.28075	-0.819661
lepA	BGLU_1G09620	BGLU_1G09620	-0.646897	0.560101	0.596083	-0.614838	0.559132	0.563055	-0.610915
ACR32428.1	BGLU_2G21210	BGLU_2G21210	1.20662	-0.592033	-1.08591	5.1524	2.90012	-1.53953	0.712743
lysA	BGLU_1G02950	BGLU_1G02950	-0.726787	0.0167225	-0.132792	-0.174413	0.726278	0.024389	-0.876301
ACR30243.1	BGLU_1G31800	BGLU_1G31800	0.0430169	0.414277	0.36747	-0.239867	0.12602	0.362097	-0.00379005
Exonuclease	BGLU_1G08370	BGLU_1G08370	-0.314896	0.236027	0.137158	0.336866	-0.670264	-1.4209	-0.413765
ACR30183.1	BGLU_1G31200	BGLU_1G31200	-0.230582	-0.170523	-0.0727339	-0.0353406	0.0140924	-0.0833604	-0.132793
ACR31227.1	BGLU_2G08110	BGLU_2G08110	0.0148127	1.52871	0.221302	-0.714775	0.73763	0.159812	-1.29259
ACR29263.1	BGLU_1G21570	BGLU_1G21570	1.02569	-0.604572	-0.770322	1.68355	0.122217	-0.701386	0.859944
ACR32057.1	BGLU_2G17160	BGLU_2G17160	0.0602135	0.32632	1.27421	0.734712	0.544013	0.817406	1.0081
ACR29740.1	BGLU_1G26660	BGLU_1G26660	-0.210007	0.923029	1.16846	-1.16522	-0.283914	0.916732	0.0354239
ACR30209.1	BGLU_1G31460	BGLU_1G31460	1.03497	2.52848	1.54495	0.157927	0.920845	0.814356	0.0514375
ACR27934.1	BGLU_1G07420	BGLU_1G07420	-0.484686	-0.0600559	0.0124198	-0.236918	0.0661393	-0.109153	-0.41221
zwf	BGLU_1G08060	BGLU_1G08060	0.331812	0.535479	-0.398105	-0.934721	-0.487284	-0.154336	-0.601772
ACR32489.1	BGLU_2G21870	BGLU_2G21870	0.127581	5.51932	5.78222	0.748353	2.71817	2.3603	0.390483
glnS	BGLU_1G22250	BGLU_1G22250	0.0660891	0.871303	0.651385	-0.708028	0.259138	0.813337	-0.153829
ACR29513.1	BGLU_1G24350	BGLU_1G24350	-0.101337	0.482658	0.286091	-0.533366	0.353944	0.589405	-0.297904
ACR27815.1	BGLU_1G06220	BGLU_1G06220	0.703359	0.92989	-1.08417	2.36491	2.96846	-0.70714	-1.3107
nusB	BGLU_1G07920	BGLU_1G07920	-0.478697	0.350588	0.443005	-0.455688	0.348032	0.417439	-0.38628
ACR27941.1	BGLU_1G07490	BGLU_1G07490	-0.219939	-0.11926	-0.0358891	0.681022	0.618588	-0.199002	-0.136569
ACR32210.1	BGLU_2G18840	BGLU_2G18840	-0.869392	0.191514	0.183118	-0.587119	0.489381	0.198712	-0.877788
ACR31053.1	BGLU_2G06170	BGLU_2G06170	1.56531	0.0723965	-0.0677294	0.705162	-0.430722	0.289301	1.42519
ACR29394.1	BGLU_1G22990	BGLU_1G22990	-0.158304	-4.02981	-1.46597	-0.0257081	-3.80476	-1.37351	2.40554
ACR31135.1	BGLU_2G07140	BGLU_2G07140	1.08572	-1.4874	-0.00535276	3.90472	1.6571	0.320146	2.56777
ACR27525.1	BGLU_1G03240	BGLU_1G03240	1.06623	1.04569	0.238184	0.411891	0.60317	0.450003	0.258724
ACR28154.2	BGLU_1G09740	BGLU_1G09740	-0.492386	-0.27976	-0.285505	0.0752658	0.319551	-0.253846	-0.498132
ACR27881.1	BGLU_1G06880	BGLU_1G06880	2.51143	2.05146	1.17066	1.14634	0.885435	1.36973	1.63063
rpoS	BGLU_1G14420	BGLU_1G14420	0.772661	-0.224736	-0.203246	0.706078	0.0891067	0.17718	0.794152
ACR29567.1	BGLU_1G24900	BGLU_1G24900	0.670444	0.49836	0.111126	-0.627303	-0.841167	0.0693455	0.28321
rplT	BGLU_1G21490	BGLU_1G21490	-0.229913	1.62079	1.06788	-1.58165	0.142607	0.941439	-0.782821
ACR31138.1	BGLU_2G07170	BGLU_2G07170	1.29549	-2.08302	0.304917	2.25936	-1.09135	0.332712	3.68342
lptD	BGLU_1G30620	BGLU_1G30620	-0.416232	-0.150419	0.174331	0.0730707	0.252036	0.0874831	-0.0914817
ACR29089.1	BGLU_1G19800	BGLU_1G19800	0.522411	-0.531214	-0.856322	-0.149307	-1.16246	-0.815845	0.197304
ACR28480.1	BGLU_1G13280	BGLU_1G13280	-0.89097	-0.1747	-0.184797	-0.468289	0.410971	-0.0218068	-0.901067
tpiA	BGLU_1G25960	BGLU_1G25960	-0.576108	0.2002	0.139081	-0.281507	0.560779	0.20506	-0.637227
trpB	BGLU_2G08420	BGLU_2G08420	-0.102328	0.0839493	0.210062	-0.439504	-0.182328	0.280962	0.0237852
ACR32518.1	BGLU_2G22170	BGLU_2G22170	-0.226132	0.584465	0.312949	-0.0746964	0.677112	0.254161	-0.497648
ACR29658.1	BGLU_1G25820	BGLU_1G25820	0.662528	0.430563	0.396206	0.0146205	-0.134091	0.47946	0.628171
ACR29959.1	BGLU_1G28960	BGLU_1G28960	1.4049	0.838654	0.593861	0.626325	-0.222109	0.311674	1.16011
ACR28164.1	BGLU_1G09890	BGLU_1G09890	0.320091	-0.14013	-0.163038	0.30776	0.0563826	0.0458057	0.297183
hisD	BGLU_1G03310	BGLU_1G03310	-0.198361	-0.359554	-0.206866	0.412971	0.248109	-0.210535	-0.0456722
ACR29410.1	BGLU_1G23160	BGLU_1G23160	0.345475	-4.95623	-4.73	0.14469	-4.98175	-4.55473	0.571708
nuoH	BGLU_1G25870	BGLU_1G25870	0.493276	0.447399	0.475738	-0.150427	-0.249255	0.422786	0.521614
serC	BGLU_1G08750	BGLU_1G08750	0.301932	0.574941	0.393116	0.193899	0.500453	0.42666	0.120106
atpE	BGLU_1G00720	BGLU_1G00720	-0.122057	1.14838	0.206841	-1.14415	0.319537	0.400085	-1.0636
ACR27967.1	BGLU_1G07800	BGLU_1G07800	1.58804	1.36803	0.807952	1.20635	0.272074	0.0936852	1.02796
ACR27397.1	BGLU_1G01960	BGLU_1G01960	-0.749002	-0.493035	-1.56583	1.00944	2.45038	-0.380857	-1.82179
dsbD	BGLU_1G02870	BGLU_1G02870	0.169323	-0.533171	-0.295804	0.739282	0.130825	-0.201768	0.406689
rpsT	BGLU_1G29160	BGLU_1G29160	-0.747641	1.18428	0.666937	-2.18067	-0.00842464	0.907268	-1.26498
ACR29632.1	BGLU_1G25560	BGLU_1G25560	0.886294	0.499525	-0.0330945	0.540895	0.290296	0.103076	0.353675
ACR29087.1	BGLU_1G19780	BGLU_1G19780	0.555857	-0.581792	-0.667373	0.54086	-0.977264	-1.04785	0.470276
ACR28015.1	BGLU_1G08320	BGLU_1G08320	0.163017	0.390489	0.408004	0.142029	0.282096	0.320599	0.180532
Bacterioferritin	BGLU_1G25400	BGLU_1G25400	-0.867909	1.41419	2.01565	-1.8056	0.362114	1.90127	-0.266445
guaB	BGLU_1G12980	BGLU_1G12980	0.533449	0.640174	0.664179	0.268321	0.231414	0.520546	0.557453
ACR29582.1	BGLU_1G25060	BGLU_1G25060	-0.647921	-0.0625515	0.151795	-0.598371	-0.038644	0.126153	-0.433574
ACR28403.1	BGLU_1G12440	BGLU_1G12440	0.991206	2.1903	0.920971	-1.7633	0.0746692	1.55985	-0.278119
ACR27431.1	BGLU_1G02300	BGLU_1G02300	0.801095	-0.201345	-0.550488	1.20175	0.421032	-0.328768	0.451952
ACR30104.1	BGLU_1G30410	BGLU_1G30410	-4.56571	-0.319811	-0.914419	-5.1846	-0.392702	-0.368424	-5.16032
ACR30283.1	BGLU_1G32200	BGLU_1G32200	0.0492267	0.909952	0.382692	-0.3319	0.723686	0.577552	-0.478033
mpl	BGLU_1G05110	BGLU_1G05110	-0.417446	-0.0372777	0.045911	-0.302981	0.108294	0.0770171	-0.334258
ACR31422.1	BGLU_2G10190	BGLU_2G10190	1.70606	-0.449313	-0.173169	1.28915	-0.640337	0.0527087	1.9822
ACR30466.1	BGLU_1G34040	BGLU_1G34040	-0.284648	-0.268125	-0.326706	-0.248974	0.0435787	-0.050676	-0.343229
ACR31071.1	BGLU_2G06350	BGLU_2G06350	0.816467	-5.05884	-0.196824	0.240035	-5.86604	-0.427594	5.67848
ACR31072.1	BGLU_2G06360	BGLU_2G06360	0.999817	-5.30566	-0.0379601	0.503141	-6.10486	-0.340479	6.26752
asd	BGLU_2G08380	BGLU_2G08380	-0.1361	0.548045	-0.0575075	-0.515034	0.536827	0.310208	-0.741653
ACR30499.1	BGLU_2G00010	BGLU_2G00010	0.749913	-1.00023	0.843881	0.0100108	-1.87904	0.70498	2.59403
katG	BGLU_2G21370	BGLU_2G21370	1.40802	0.904138	0.0887661	0.754215	0.29988	0.138315	0.59265
ACR27911.1	BGLU_1G07190	BGLU_1G07190	0.0778137	-0.380695	-0.199069	0.192042	-0.161171	-0.0937734	0.259439
ACR28615.1	BGLU_1G14670	BGLU_1G14670	-0.349383	0.321002	0.0450948	-0.425535	0.260516	0.0607613	-0.62529
dxr	BGLU_1G12780	BGLU_1G12780	-0.282859	-0.143623	0.0576734	-0.171266	-0.000475786	0.0892277	-0.0815625
ACR30732.1	BGLU_2G02670	BGLU_2G02670	1.81919	-0.235314	-0.802639	3.63567	1.52452	-0.859282	1.25187
ACR32200.1	BGLU_2G18740	BGLU_2G18740	6.48598	0.307208	-3.54167	6.7191	1.15578	-2.92621	2.6371
ACR30468.2	BGLU_1G34060	BGLU_1G34060	-0.364223	0.000843454	0.0515667	-0.447707	0.0381313	0.172339	-0.3135
ACR29729.1	BGLU_1G26540	BGLU_1G26540	0.335832	0.422033	0.206219	0.32076	0.205894	0.00515157	0.120018
ACR32113.1	BGLU_2G17750	BGLU_2G17750	0.620901	-0.639378	0.290052	1.37978	0.219995	0.390547	1.55033
ACR29368.1	BGLU_1G22720	BGLU_1G22720	0.361855	-1.37806	-1.43325	0.636011	-1.40547	-1.73481	0.306671
ACR30337.1	BGLU_1G32740	BGLU_1G32740	-0.379342	-0.562515	-0.170061	0.0765989	-0.0295914	-0.0930784	0.013112
rsmH	BGLU_1G04540	BGLU_1G04540	0.663843	0.607452	0.0280243	0.62476	0.420318	-0.120026	0.0844153
ACR31261.1	BGLU_2G08470	BGLU_2G08470	0.0101841	-0.257006	-0.122369	-0.268213	-0.530404	-0.11737	0.14482
ACR31839.1	BGLU_2G14820	BGLU_2G14820	1.75643	-0.163538	0.366046	0.66971	-1.51796	0.0983377	2.28601
ACR27797.1	BGLU_1G06030	BGLU_1G06030	0.275938	0.754415	-0.141269	-0.37869	0.391731	0.150676	-0.619745
ACR27818.1	BGLU_1G06250	BGLU_1G06250	-0.275199	-0.0572197	-0.244523	-0.464337	-0.0468543	-0.0450198	-0.462502
ACR32159.1	BGLU_2G18290	BGLU_2G18290	1.27423	-0.418007	0.186863	0.944025	-0.62408	0.310998	1.8791
rpmD	BGLU_1G02760	BGLU_1G02760	-0.580254	1.176	1.24782	-0.14127	1.09868	0.731505	-0.508444
BGLU_4P0610	BGLU_4P0610	BGLU_4P0610	0.089656	-1.64964	-2.13801	0.620542	-0.810434	-1.8297	-0.39872
purF	BGLU_2G08490	BGLU_2G08490	-0.033567	0.545614	0.330202	-0.634983	0.198754	0.584758	-0.248979
ACR28439.1	BGLU_1G12820	BGLU_1G12820	0.0527531	-0.0394551	0.114735	0.0439334	-0.02142	0.14159	0.206943
ACR29870.1	BGLU_1G28040	BGLU_1G28040	-0.423381	-0.463619	-0.271781	-0.158369	-0.136953	-0.210126	-0.231542
pyrE	BGLU_1G02280	BGLU_1G02280	-1.22793	0.0191508	-0.16678	-0.197656	1.17496	-0.0412385	-1.41386
ACR29522.1	BGLU_1G24440	BGLU_1G24440	0.224083	-0.357281	-0.00892598	0.327099	-0.173847	0.0714931	0.572439
ACR29125.1	BGLU_1G20160	BGLU_1G20160	0.929324	1.46289	0.461094	-0.0427922	0.65447	0.624791	-0.0724717
ACR28281.1	BGLU_1G11120	BGLU_1G11120	2.17809	0.00142354	2.07828	-0.51257	-3.39064	1.37688	4.25495
rpsP	BGLU_1G09030	BGLU_1G09030	-0.792942	-0.00690883	0.64882	-1.02498	-0.13023	0.757541	-0.137212
ACR27241.1	BGLU_1G00360	BGLU_1G00360	0.0768606	-1.24113	-1.17852	0.438709	-0.496866	-0.796113	0.139463
ACR29955.1	BGLU_1G28920	BGLU_1G28920	0.712423	0.361779	0.45558	0.149282	-0.0228036	0.634139	0.806225
ACR28482.1	BGLU_1G13300	BGLU_1G13300	0.790971	-0.429231	-0.373946	1.02647	-0.035855	-0.216073	0.846256
ACR32081.1	BGLU_2G17400	BGLU_2G17400	0.357404	2.51781	2.79124	1.89835	1.78872	0.521199	0.63083
gcvH	BGLU_1G01020	BGLU_1G01020	0.348788	0.558449	0.458281	-0.365929	0.288593	0.903142	0.24862
ACR27642.1	BGLU_1G04450	BGLU_1G04450	-0.332317	-0.692267	-0.0832193	0.357008	-0.0949997	-0.175277	0.276731
ACR29635.1	BGLU_1G25590	BGLU_1G25590	0.610532	-0.265794	0.977474	0.991795	-0.338238	0.523767	1.8538
ACR31315.1	BGLU_2G09060	BGLU_2G09060	-1.69015	-0.28854	0.115942	-1.03287	0.50775	0.254949	-1.28567
gpmA	BGLU_1G31790	BGLU_1G31790	0.622644	0.145991	0.20679	0.446035	0.0932827	0.33069	0.683443
ileS	BGLU_1G28770	BGLU_1G28770	-0.215585	0.670861	0.645762	-0.46518	0.429392	0.653888	-0.240685
ACR27709.1	BGLU_1G05130	BGLU_1G05130	-0.464567	0.23308	0.265188	-0.406876	0.190221	0.164637	-0.43246
yidC	BGLU_1G34380	BGLU_1G34380	-0.626197	0.434141	0.438796	-0.43438	0.628044	0.440882	-0.621542
mfd	BGLU_1G13320	BGLU_1G13320	0.259504	0.241999	0.365564	-0.0697537	-0.149168	0.303654	0.383069
ACR27624.1	BGLU_1G04260	BGLU_1G04260	-0.16929	0.511341	0.233121	0.0166032	0.720635	0.256522	-0.44751
ACR32430.1	BGLU_2G21230	BGLU_2G21230	0.937921	0.308927	-1.11065	4.29625	3.37046	-1.40744	-0.48166
ACR31080.1	BGLU_2G06440	BGLU_2G06440	0.452098	-6.16348	-0.703579	0.807786	-6.23678	-1.13256	5.912
ftsA	BGLU_1G04660	BGLU_1G04660	0.148404	0.675766	0.41451	0.0711605	0.530327	0.346314	-0.112852
ACR29024.1	BGLU_1G19100	BGLU_1G19100	1.43016	0.580184	0.046293	0.547013	-0.403478	-0.0542198	0.896272
Phosphoglucomutase	BGLU_1G07480	BGLU_1G07480	0.183947	0.153565	-0.102519	-0.0530194	0.226248	0.20713	-0.0721371
ACR32199.1	BGLU_2G18730	BGLU_2G18730	5.55026	0.125303	-2.86912	5.84493	0.774801	-2.51429	2.55584
ACR28436.1	BGLU_1G12790	BGLU_1G12790	-0.644002	-0.400051	-0.11366	-0.327286	0.0505694	0.020244	-0.357611
ACR27438.1	BGLU_1G02370	BGLU_1G02370	0.804289	-0.658641	-1.8557	-0.93391	-0.945194	-0.404053	-0.39277
ACR30245.1	BGLU_1G31820	BGLU_1G31820	0.677677	-0.105795	-0.162943	0.620494	0.0334358	0.0334709	0.620529
ACR28349.1	BGLU_1G11810	BGLU_1G11810	1.42723	2.27132	0.990371	-1.25378	-0.135032	1.26504	0.146289
mdh	BGLU_2G08210	BGLU_2G08210	0.424727	0.234572	0.0159439	0.272197	0.215883	0.149785	0.206099
ACR30549.1	BGLU_2G00530	BGLU_2G00530	0.00215947	1.25022	1.50566	-0.665363	-0.290834	0.632127	0.257597
ACR27523.1	BGLU_1G03220	BGLU_1G03220	0.445762	0.143863	-0.105714	0.577015	0.336995	-0.0438355	0.196185
ACR32565.1	BGLU_2G22650	BGLU_2G22650	0.435184	-0.679062	-0.65898	1.09317	0.126633	-0.511271	0.455266
BGLU_1GT21	BGLU_1GT21	BGLU_1GT21	-0.987652	-0.391606	-0.28225	-0.0819786	0.52604	-0.270277	-0.878296
ACR32454.1	BGLU_2G21490	BGLU_2G21490	-2.30078	-1.11856	-0.101712	-4.07633	-2.16653	0.625864	-1.28393
ACR27847.1	BGLU_1G06540	BGLU_1G06540	0.0623465	0.593849	0.244359	-0.266036	0.0783122	0.0572039	-0.287144
BGLU_3P0020	BGLU_3P0020	BGLU_3P0020	1.31962	0.287093	0.763515	-0.382442	-1.60133	0.577156	1.79604
ACR30302.1	BGLU_1G32390	BGLU_1G32390	1.08408	-0.120145	-0.609439	0.757319	-0.119115	-0.281653	0.594782
ACR30293.1	BGLU_1G32300	BGLU_1G32300	-0.117939	-0.549022	-0.153706	0.841973	0.334523	-0.230072	0.277377
ACR27489.1	BGLU_1G02880	BGLU_1G02880	-0.243742	0.708144	0.300678	-0.44936	0.52896	0.327112	-0.651208
ACR31558.1	BGLU_2G11680	BGLU_2G11680	0.932998	0.316707	0.406873	0.924603	-0.612007	-0.513446	1.02316
ACR28133.1	BGLU_1G09530	BGLU_1G09530	-0.0909278	0.234488	0.0856789	-0.125626	0.303224	0.189113	-0.239737
pepA	BGLU_1G28300	BGLU_1G28300	0.587259	0.659556	0.144502	0.588654	0.383968	-0.132481	0.0722053
ACR29990.1	BGLU_1G29270	BGLU_1G29270	0.927146	-0.15793	-0.0583616	0.918212	-0.238788	-0.130285	1.02671
ACR29848.1	BGLU_1G27820	BGLU_1G27820	1.30968	1.23776	-1.44846	1.49307	2.08448	-0.785129	-1.37654
hflX	BGLU_1G14560	BGLU_1G14560	-0.426084	0.405928	0.586195	-0.95852	-0.168283	0.544419	-0.245817
ACR29353.1	BGLU_1G22570	BGLU_1G22570	0.311525	-0.551931	0.619974	0.579007	-0.433951	0.470471	1.48343
smpB	BGLU_1G12940	BGLU_1G12940	0.111919	-0.463416	0.0343179	0.266606	-0.174477	0.168569	0.609653
murG	BGLU_1G04620	BGLU_1G04620	-0.0653106	-0.525135	-0.360256	0.334298	-0.0773663	-0.312096	0.0995689
pheT	BGLU_1G21470	BGLU_1G21470	0.0579073	0.165917	0.0471475	-0.222993	-0.0983016	0.0638291	-0.0608626
uvrA	BGLU_1G31090	BGLU_1G31090	0.281495	0.521364	0.196817	0.160775	0.403964	0.200137	-0.0430522
BGLU_3P0010	BGLU_3P0010	BGLU_3P0010	1.93687	0.312768	0.741547	-0.648058	-2.30311	0.710593	2.36565
ACR30730.1	BGLU_2G02650	BGLU_2G02650	1.79247	0.0487149	-0.932628	3.46449	1.7955	-0.857859	0.811131
ispH	BGLU_1G28650	BGLU_1G28650	-0.0104574	-0.0266089	0.0761998	0.385533	0.390581	0.0973994	0.0923513
ACR29442.1	BGLU_1G23570	BGLU_1G23570	0.365908	1.88705	0.518739	-0.351996	1.11691	0.466502	-1.0024
ACR28067.1	BGLU_1G08840	BGLU_1G08840	-0.0306783	0.190642	0.0464499	0.237228	0.500843	0.0887434	-0.174871
ACR30475.1	BGLU_1G34130	BGLU_1G34130	0.0266754	0.407551	0.197979	-0.171847	0.313851	0.302801	-0.182897
ACR31522.1	BGLU_2G11310	BGLU_2G11310	-0.410346	-1.32779	-2.08328	0.344332	0.340274	-1.16989	-1.16583
tdh	BGLU_2G00100	BGLU_2G00100	0.22063	0.530372	1.84006	-0.469209	-0.586411	1.41312	1.53032
lpxC	BGLU_1G04690	BGLU_1G04690	-0.360235	0.0838057	0.651618	-0.0879968	0.300184	0.595758	0.207577
ACR30752.1	BGLU_2G02870	BGLU_2G02870	-0.690594	-0.349573	0.0373021	-0.308397	0.0672388	0.0719166	-0.303719
ACR29428.1	BGLU_1G23390	BGLU_1G23390	0.789089	0.303141	-0.311225	-0.120859	-0.608591	-0.31301	0.174722
ACR32169.1	BGLU_2G18430	BGLU_2G18430	1.58099	0.562223	1.14532	-1.50795	-3.35333	0.3187	2.16408
secB	BGLU_1G31760	BGLU_1G31760	-0.131155	1.79844	0.841969	-1.18574	0.778738	0.876853	-1.08763
ACR29901.1	BGLU_1G28350	BGLU_1G28350	0.497614	0.0743555	-0.0528739	1.55386	1.38652	0.20304	0.370385
rpsI	BGLU_1G05700	BGLU_1G05700	-0.78029	0.128177	0.524772	-0.179633	0.554253	0.350191	-0.383695
rplW	BGLU_1G02600	BGLU_1G02600	-0.781186	1.13857	1.1568	-0.828932	0.6692	0.735176	-0.762956
ACR28606.1	BGLU_1G14580	BGLU_1G14580	-0.791612	-0.0995186	0.0159987	-0.946866	-0.102702	0.168069	-0.676095
rho	BGLU_1G14330	BGLU_1G14330	-0.421931	0.839811	0.589893	-0.494767	0.521412	0.344329	-0.671849
ACR32170.1	BGLU_2G18440	BGLU_2G18440	1.81342	0.437433	1.12833	-1.08552	-3.2351	0.354735	2.50431
ACR27491.1	BGLU_1G02900	BGLU_1G02900	-0.195918	-0.289548	0.183398	-0.0959673	-0.282904	0.0900911	0.277028
ACR32008.1	BGLU_2G16680	BGLU_2G16680	0.651145	0.259126	-1.01691	1.60702	-2.89222	-5.12413	-0.624886
ffh	BGLU_1G04920	BGLU_1G04920	0.195792	0.320715	0.442745	-0.191857	-0.189007	0.320672	0.317822
ACR31557.1	BGLU_2G11670	BGLU_2G11670	0.188859	0.22115	0.476186	0.223743	-0.764442	-0.54429	0.443895
edd	BGLU_1G05520	BGLU_1G05520	-1.03379	-0.303199	-0.264811	-0.786163	0.0754896	-0.133751	-0.995403
ACR27513.1	BGLU_1G03120	BGLU_1G03120	0.89737	-0.404881	0.0754839	1.39753	-0.248178	-0.267976	1.37774
ACR31560.1	BGLU_2G11700	BGLU_2G11700	-0.0597391	0.019358	0.464931	1.35146	-0.217119	-1.18274	0.385834
ACR30290.1	BGLU_1G32270	BGLU_1G32270	1.58119	1.09993	1.88894	0.0327647	-1.60142	0.736023	2.3702
greA	BGLU_1G11380	BGLU_1G11380	-0.357714	0.141097	-0.0815804	0.196263	0.875397	0.0987437	-0.580391
ACR32455.1	BGLU_2G21500	BGLU_2G21500	-2.88679	-1.19227	-0.420399	-4.23523	-1.70495	0.415349	-2.11492
ACR32138.1	BGLU_2G18060	BGLU_2G18060	-0.183076	-0.668996	-0.389964	0.223225	-0.268542	-0.395811	0.0959557
minC	BGLU_1G08180	BGLU_1G08180	-0.87135	-0.41957	-0.266079	-0.346421	0.304821	-0.0666171	-0.717859
ACR28137.1	BGLU_1G09570	BGLU_1G09570	-0.493324	0.478761	0.753554	-0.491896	0.0901823	0.363547	-0.218531
ACR31897.1	BGLU_2G15435	BGLU_2G15435	1.2613	0.313244	-0.681689	0.277574	-2.01635	-2.02755	0.266372
ACR32141.1	BGLU_2G18090	BGLU_2G18090	0.84147	-1.76627	-1.17409	2.06851	-1.95222	-2.58708	1.43365
ACR30028.1	BGLU_1G29650	BGLU_1G29650	2.17434	-0.588472	-0.365123	1.68748	-1.12236	-0.412146	2.39769
ACR27622.1	BGLU_1G04240	BGLU_1G04240	-0.0677786	0.0145936	-0.301904	0.212343	0.19837	-0.398249	-0.384277
ACR32126.1	BGLU_2G17930	BGLU_2G17930	2.84138	3.94033	1.00488	1.34587	2.30498	0.865046	-0.0940712
ACR29262.1	BGLU_1G21560	BGLU_1G21560	1.26003	-0.337341	-0.62261	1.73197	0.184976	-0.572234	0.97476
pdxA	BGLU_1G30600	BGLU_1G30600	-0.524124	-0.250105	-0.02161	-0.251707	0.061529	0.0176078	-0.295628
ACR27416.1	BGLU_1G02150	BGLU_1G02150	-0.935433	0.357761	0.41589	-0.878392	0.426179	0.427267	-0.877303
ACR28613.1	BGLU_1G14650	BGLU_1G14650	0.0179873	-0.482286	0.188069	0.225647	-0.465861	-0.00316603	0.688342
nuoB	BGLU_1G25930	BGLU_1G25930	0.142676	0.0585004	0.437083	0.411911	-0.0181828	0.0911642	0.521258
ACR30472.1	BGLU_1G34100	BGLU_1G34100	-0.142408	0.0465625	0.325697	-0.507984	-0.212695	0.432016	0.136727
rhlE	BGLU_1G30340	BGLU_1G30340	-1.22031	0.395567	0.558754	-0.88864	0.604539	0.436054	-1.05713
ACR31818.1	BGLU_2G14590	BGLU_2G14590	1.87148	0.963945	-0.165968	1.3528	0.35907	-0.252169	0.741565
ACR30030.1	BGLU_1G29670	BGLU_1G29670	0.161866	-0.515378	-0.184234	0.726874	0.0301043	-0.20376	0.49301
gshB	BGLU_1G31850	BGLU_1G31850	0.850915	-0.329955	-0.036291	0.495345	-0.731111	-0.0818767	1.14458
ACR30178.1	BGLU_1G31150	BGLU_1G31150	-0.62236	-0.616554	-0.0860977	-0.0995349	0.0101268	0.0177573	-0.0919043
aroB	BGLU_1G03040	BGLU_1G03040	0.569518	-0.260033	-0.337807	0.784843	-0.043889	-0.336988	0.491744
ACR30249.1	BGLU_1G31860	BGLU_1G31860	1.06854	0.0222761	0.136199	0.614337	-0.50735	0.0607766	1.18246
ACR30375.1	BGLU_1G33130	BGLU_1G33130	-0.791563	-0.391177	-0.985166	1.2987	2.53235	-0.151893	-1.38555
ACR27442.1	BGLU_1G02410	BGLU_1G02410	0.481855	-0.3533	-0.985783	-1.39914	-1.12087	0.127646	-0.150628
ACR28708.1	BGLU_1G15670	BGLU_1G15670	1.81619	-3.33347	-2.62397	3.81157	-1.91335	-3.19923	2.52569
astB	BGLU_1G10140	BGLU_1G10140	0.531264	-0.588004	-0.135468	1.40001	-0.333052	-0.749263	0.983799
ACR31480.1	BGLU_2G10820	BGLU_2G10820	1.80559	0.371033	-0.225457	1.29009	-0.118111	-0.199093	1.2091
glmM	BGLU_1G11440	BGLU_1G11440	0.427183	0.476588	0.017392	0.203573	0.482549	0.246962	-0.032013
ACR28600.1	BGLU_1G14520	BGLU_1G14520	-0.0846632	0.2392	0.16621	-0.0427541	0.296434	0.181535	-0.157653
ychF	BGLU_1G04270	BGLU_1G04270	-0.358914	0.285119	0.127786	-0.523964	0.321551	0.329269	-0.516247
ACR27243.1	BGLU_1G00380	BGLU_1G00380	0.394285	-0.666426	-0.907956	0.887046	-0.0881739	-0.822466	0.152755
atpB	BGLU_1G00710	BGLU_1G00710	-0.253583	0.330085	0.331999	-0.884445	-0.171209	0.461567	-0.251669
gatA	BGLU_1G33920	BGLU_1G33920	-0.441191	0.0624102	0.187562	-0.156481	0.361687	0.202129	-0.316039
ACR29397.1	BGLU_1G23030	BGLU_1G23030	-0.129586	-4.91194	-2.74319	0.33412	-4.49368	-2.78863	2.03917
ACR28555.1	BGLU_1G14060	BGLU_1G14060	-0.214039	0.142853	0.264694	-0.150299	0.243526	0.301627	-0.0921971
ACR32007.1	BGLU_2G16670	BGLU_2G16670	0.606061	0.364375	-0.980011	0.662527	-3.28033	-4.68118	-0.738325
ilvD	BGLU_1G13630	BGLU_1G13630	-0.136024	0.191584	0.0667107	0.0119525	0.390353	0.117503	-0.260897
nagZ	BGLU_1G09690	BGLU_1G09690	-0.346342	-0.319266	-0.466429	0.168989	0.268169	-0.394325	-0.493505
flhD	BGLU_1G01780	BGLU_1G01780	-1.41746	1.60316	-0.0569467	0.172681	3.19135	-0.0588946	-3.07757
ACR29631.1	BGLU_1G25550	BGLU_1G25550	0.568626	0.523455	0.108405	-0.374996	0.277496	0.806067	0.153576
ACR27698.1	BGLU_1G05020	BGLU_1G05020	-0.0294778	0.574336	0.508254	-0.165811	0.186243	0.256495	-0.09556
ACR27703.1	BGLU_1G05070	BGLU_1G05070	-0.232982	0.917927	0.202367	0.159945	1.08852	-0.0199639	-0.948542
gatB	BGLU_1G33910	BGLU_1G33910	0.0219642	0.322283	0.336469	0.0478394	0.285023	0.273334	0.0361504
ACR29395.1	BGLU_1G23010	BGLU_1G23010	0.240064	-4.11055	-1.79816	0.0404627	-4.1438	-1.6318	2.55246
glyA	BGLU_1G06780	BGLU_1G06780	-0.302067	1.01933	0.705748	-0.0935847	1.06202	0.539956	-0.615653
ribB	BGLU_1G07940	BGLU_1G07940	-0.358728	0.0506663	0.311472	-0.0864004	0.350372	0.33885	-0.0979225
ACR28166.1	BGLU_1G09910	BGLU_1G09910	-0.228403	0.812697	0.303872	-0.243684	0.788331	0.294788	-0.737228
cmk	BGLU_1G08790	BGLU_1G08790	-0.191831	0.880868	0.467375	-0.723614	0.518643	0.636932	-0.605324
ACR31146.1	BGLU_2G07270	BGLU_2G07270	0.0706006	-0.118869	-0.0683984	0.198986	-0.0641655	-0.14208	0.121071
gmd	BGLU_1G06550	BGLU_1G06550	0.0249264	1.02659	0.564813	-0.269181	0.658301	0.490636	-0.436846
ACR30465.1	BGLU_1G34030	BGLU_1G34030	-0.00567273	-0.243501	-0.266421	-0.0386358	0.0879787	0.0980213	-0.0285932
pdxJ	BGLU_1G09670	BGLU_1G09670	-0.513117	-0.42729	-0.320493	0.223527	0.336736	-0.293112	-0.40632
ACR32190.1	BGLU_2G18640	BGLU_2G18640	2.36828	-4.23633	-5.87594	3.05113	-3.16095	-5.48342	0.728666
ACR28478.1	BGLU_1G13260	BGLU_1G13260	0.0464293	0.056674	-0.163848	-0.217394	-0.220977	-0.177676	-0.174093
ACR27829.1	BGLU_1G06360	BGLU_1G06360	0.131523	-0.338414	0.520459	-0.55132	-1.26627	0.275446	0.990396
ACR27524.1	BGLU_1G03230	BGLU_1G03230	0.356016	-0.228813	-0.434469	0.572893	0.191985	-0.230548	0.15036
trpA	BGLU_2G08440	BGLU_2G08440	-0.820791	0.106654	0.163604	-0.987887	0.10722	0.331266	-0.763841
ACR27695.1	BGLU_1G04980	BGLU_1G04980	-0.445364	0.305637	-0.0205909	0.190653	1.11351	0.151264	-0.771592
ACR30376.1	BGLU_1G33140	BGLU_1G33140	-0.811236	0.147386	-0.862199	1.39886	3.10364	-0.116049	-1.82082
mnmA	BGLU_1G05880	BGLU_1G05880	-0.114443	-0.511023	-0.236277	0.46728	0.150009	-0.156968	0.160303
kdsA	BGLU_1G24520	BGLU_1G24520	-0.390717	0.424554	0.707445	-0.224069	0.290781	0.407023	-0.107827
ACR29409.1	BGLU_1G23150	BGLU_1G23150	-0.274547	-2.90409	-1.72273	0.381758	-2.2532	-1.72814	0.906816
ACR30621.1	BGLU_2G01310	BGLU_2G01310	-0.466538	1.70406	0.508336	-1.7052	-0.494288	-0.451352	-1.66226
WcbD	BGLU_1G06610	BGLU_1G06610	0.0226095	0.311319	0.221616	-0.606888	-0.11806	0.421734	-0.0670937
ACR29926.1	BGLU_1G28630	BGLU_1G28630	0.0337811	-0.189512	-0.797135	1.29827	1.46676	-0.405348	-0.573842
ACR30990.1	BGLU_2G05470	BGLU_2G05470	1.14587	0.496338	-0.0812397	0.649767	-0.049762	-0.131233	0.568296
ACR28565.1	BGLU_1G14160	BGLU_1G14160	0.115542	-0.0331409	-0.0942366	0.167072	0.188934	0.076308	0.0544459
parE	BGLU_1G26930	BGLU_1G26930	-0.411745	0.270257	0.126853	-0.122178	0.447286	0.0143146	-0.555149
ACR29894.1	BGLU_1G28280	BGLU_1G28280	0.509706	-0.180683	-0.142339	0.430781	-0.25061	-0.13334	0.548051
ACR27960.1	BGLU_1G07680	BGLU_1G07680	1.20299	1.17578	0.313196	1.54359	0.895456	-0.307726	0.340411
ACR31597.1	BGLU_2G12150	BGLU_2G12150	0.643782	-0.616014	-0.630752	1.01868	-0.0149877	-0.404623	0.629044
ACR27820.1	BGLU_1G06270	BGLU_1G06270	0.386521	-0.371453	-0.522385	0.560899	0.0648618	-0.260448	0.235589
lpxB	BGLU_1G12860	BGLU_1G12860	0.00746406	-0.498075	-0.0422439	0.205846	-0.319303	-0.0618539	0.463295
ACR28749.1	BGLU_1G16080	BGLU_1G16080	0.0139678	0.723174	0.105489	0.579437	1.38934	0.206182	-0.603718
purN	BGLU_1G28750	BGLU_1G28750	-0.849072	-0.54444	-0.0888087	-0.330685	0.0793891	0.0166336	-0.39344
ACR32481.1	BGLU_2G21780	BGLU_2G21780	-0.389771	2.06538	0.918	-0.760202	1.16514	0.388192	-1.53715
BGLU_3P0470	BGLU_3P0470	BGLU_3P0470	0.545129	-0.395644	-0.438763	0.0343082	-0.791583	-0.323881	0.502011
ACR31388.1	BGLU_2G09840	BGLU_2G09840	0.933778	1.4677	-0.0515915	-1.50435	-0.844111	0.074724	-0.585516
ACR27708.1	BGLU_1G05120	BGLU_1G05120	-0.539573	-0.193349	-0.0906286	-0.450981	-0.0458462	-0.0317183	-0.436853
ACR29899.1	BGLU_1G28330	BGLU_1G28330	0.99753	-0.439236	-0.253022	0.979909	-0.0631449	0.14069	1.18374
ACR29692.1	BGLU_1G26160	BGLU_1G26160	1.86146	1.03419	0.834736	0.506721	-0.206164	0.949117	1.662
ACR29019.1	BGLU_1G19050	BGLU_1G19050	1.84671	0.354528	-0.101314	0.665537	-1.00889	-0.283563	1.39086
BGLU_1GT26	BGLU_1GT26	BGLU_1GT26	-0.98436	-0.441883	-0.0950189	-0.479676	0.179011	0.0211907	-0.637496
msbA	BGLU_1G26490	BGLU_1G26490	-0.550854	-0.0583504	0.0492791	-0.366696	0.31785	0.241321	-0.443225
Flagellin	BGLU_1G01710	BGLU_1G01710	-1.56157	1.37622	1.83403	-0.398636	2.09728	1.39215	-1.10376
dapA	BGLU_1G24390	BGLU_1G24390	-0.0685249	-0.366409	-0.0518988	0.351156	0.183473	0.0783019	0.245986
ACR28991.1	BGLU_1G18670	BGLU_1G18670	0.165024	-1.16258	-0.0773693	1.89534	0.71006	0.064948	1.25023
flhA	BGLU_1G01950	BGLU_1G01950	-1.42504	-0.406795	-1.65986	1.29447	3.3012	-0.671374	-2.6781
ACR32050.1	BGLU_2G17090	BGLU_2G17090	0.0763265	-0.0292933	-0.162857	0.0802459	0.0641379	-0.0733451	-0.057237
ACR32005.1	BGLU_2G16650	BGLU_2G16650	0.412685	0.200044	-1.13456	0.560752	-3.22249	-4.70516	-0.921922
ACR27856.1	BGLU_1G06630	BGLU_1G06630	-0.29479	-0.0460594	-0.253654	-0.0271933	0.266821	-0.208371	-0.502385
ACR31623.1	BGLU_2G12410	BGLU_2G12410	0.227211	-0.162317	-0.359312	-0.285266	-0.51972	-0.204238	0.0302167
argS	BGLU_1G32310	BGLU_1G32310	-0.680981	-0.0198196	0.367617	-0.459075	0.252106	0.417636	-0.293544
ACR29645.1	BGLU_1G25690	BGLU_1G25690	1.23805	-0.646543	-0.568668	1.35946	-0.22813	-0.271668	1.31593
ACR28621.1	BGLU_1G14730	BGLU_1G14730	0.808785	0.454122	0.32661	1.27039	0.463982	-0.125131	0.681273
tyrS	BGLU_1G05730	BGLU_1G05730	-0.21278	0.0577519	-0.00122686	0.358844	0.644436	0.0138333	-0.271759
prfA	BGLU_1G04200	BGLU_1G04200	-0.889409	-0.359825	-0.043891	-0.953092	-0.361492	0.0181246	-0.573475
ACR29076.1	BGLU_1G19670	BGLU_1G19670	2.68673	-0.781105	-0.424069	2.00647	-1.11332	-0.0760209	3.04377
ACR31077.1	BGLU_2G06410	BGLU_2G06410	1.20913	-6.51725	-0.98583	0.197165	-8.00422	-1.46084	6.74054
ACR28566.1	BGLU_1G14170	BGLU_1G14170	-0.078217	-0.308372	-0.216265	0.0852251	-0.0209833	-0.0923185	0.0138899
ACR31239.1	BGLU_2G08240	BGLU_2G08240	0.133921	1.32125	1.31878	-1.07162	0.0356166	1.23869	0.131457
moaA	BGLU_1G09390	BGLU_1G09390	0.994569	0.365832	-0.12152	1.28825	0.595105	-0.185929	0.507217
BGLU_1P0370	BGLU_1P0370	BGLU_1P0370	0.704053	1.22204	0.52466	0	-11.6649	-12.0402	0.00667466
trpS	BGLU_1G24410	BGLU_1G24410	0.143147	0.690673	0.519083	-0.322948	0.320468	0.614972	-0.028444
ACR29031.1	BGLU_1G19180	BGLU_1G19180	-0.495945	-0.190314	-0.196941	-0.556336	-0.203551	-0.149788	-0.502573
leuA	BGLU_1G26030	BGLU_1G26030	-0.494079	0.255525	0.160277	-0.135264	0.594355	0.140292	-0.589327
ACR29412.1	BGLU_1G23180	BGLU_1G23180	-0.00484973	-0.394009	0.143125	-0.021865	-0.593259	-0.0391098	0.532285
ACR31519.1	BGLU_2G11280	BGLU_2G11280	0.533626	-0.957425	-1.4777	1.56607	0.410219	-1.1425	0.0133509
ACR32543.1	BGLU_2G22430	BGLU_2G22430	-0.361706	-0.84297	-0.640362	0.409861	0.00139503	-0.567564	-0.159098
hisZ	BGLU_1G14600	BGLU_1G14600	-0.977045	0.129844	0.183435	-1.00757	0.249985	0.334105	-0.923454
dnaG	BGLU_2G15880	BGLU_2G15880	0.285186	0.396971	-0.040949	-0.0709084	0.154991	0.0731655	-0.152734
ACR30363.1	BGLU_1G33010	BGLU_1G33010	0.418508	0.193595	-1.25176	2.61269	3.09343	-0.546105	-1.02684
ACR30241.1	BGLU_1G31780	BGLU_1G31780	0.190622	0.226022	0.144391	0.0147772	0.165444	0.259657	0.108991
ACR27636.1	BGLU_1G04380	BGLU_1G04380	-0.050472	0.0152758	-0.0249216	-0.339365	-0.174329	0.0743668	-0.0906694
argD	BGLU_1G10100	BGLU_1G10100	0.128341	-0.762513	0.201326	1.41979	-0.102597	-0.430205	1.09218
ACR31521.1	BGLU_2G11300	BGLU_2G11300	0.536176	0.200891	-1.21935	0.87634	1.04849	-0.711912	-0.884063
ACR30312.1	BGLU_1G32490	BGLU_1G32490	-0.0772348	0.617137	-0.266709	-0.253288	0.504768	-0.203024	-0.961081
BGLU_1GT28	BGLU_1GT28	BGLU_1GT28	-0.817097	0.629108	0.415605	-1.36016	0.221838	0.551401	-1.0306
ACR27752.1	BGLU_1G05560	BGLU_1G05560	-0.166378	1.01192	0.796792	-1.02181	0.299852	0.94016	-0.381505
ACR30136.1	BGLU_1G30730	BGLU_1G30730	0.607506	-0.294847	0.450599	0.273343	-0.944511	0.135098	1.35295
ACR32468.1	BGLU_2G21630	BGLU_2G21630	-0.573618	0.376008	0.137205	-0.646471	0.386278	0.220329	-0.812421
ACR28332.1	BGLU_1G11630	BGLU_1G11630	0.645961	-1.20909	-0.740718	1.09898	-0.663388	-0.648039	1.11433
ihfB	BGLU_1G08810	BGLU_1G08810	-0.170839	1.02914	0.878018	-0.580993	0.642654	0.901691	-0.321956
rpmA	BGLU_1G04840	BGLU_1G04840	-0.531907	0.809664	0.594128	-1.22315	0.200052	0.675763	-0.747444
ACR31832.1	BGLU_2G14750	BGLU_2G14750	0.395638	-0.422952	-0.25065	0.642822	-0.170997	-0.245879	0.56794
ACR27548.1	BGLU_1G03470	BGLU_1G03470	0.0727596	-0.445083	-0.547575	0.421246	0.35722	-0.0937587	-0.0297327
ACR27257.1	BGLU_1G00520	BGLU_1G00520	1.7162	1.1398	-0.32147	1.73342	1.38995	-0.0885465	0.254923
ACR31599.1	BGLU_2G12170	BGLU_2G12170	-0.509205	0.208674	0.247773	-0.326212	0.496685	0.35279	-0.470106
ACR29321.1	BGLU_1G22200	BGLU_1G22200	-0.129783	-4.1803	-1.82759	1.56046	-2.55534	-1.89286	2.22293
ACR29867.1	BGLU_1G28010	BGLU_1G28010	0.431801	0.190211	0.00559088	0.100711	0.0987509	0.245221	0.247181
der	BGLU_1G14540	BGLU_1G14540	-0.686586	0.406133	0.693308	-0.599362	0.366846	0.566797	-0.399412
ACR31647.1	BGLU_2G12650	BGLU_2G12650	0.143789	0.260029	0.146071	-0.350561	-0.253071	0.12732	0.0298306
ftsY	BGLU_1G31400	BGLU_1G31400	-0.442781	-0.514098	0.164912	0.302373	0.100547	0.0344026	0.236229
ACR29934.1	BGLU_1G28710	BGLU_1G28710	-0.104554	-0.200675	-0.400338	0.600884	0.645233	-0.259869	-0.304217
betA	BGLU_2G05620	BGLU_2G05620	-0.881064	0.781305	0.654089	-1.69081	-0.0320732	0.650458	-1.00828
Di-trans-poly-cis-decaprenylcistransferase	BGLU_1G12760	BGLU_1G12760	-0.291336	-0.0303094	0.323926	0.0542237	0.160861	0.169537	0.0628997
ACR29757.1	BGLU_1G26830	BGLU_1G26830	0.780455	-1.20716	0.627298	-0.0469645	-2.33982	0.322058	2.61491
ACR29654.1	BGLU_1G25780	BGLU_1G25780	-0.0157172	-0.564212	0.0723183	-0.0700908	-0.540955	0.149949	0.620813
ACR30192.1	BGLU_1G31290	BGLU_1G31290	0.517197	0.148242	0.20326	0.267784	-0.297361	0.00707059	0.572215
ACR32693.1	BGLU_2P0180	BGLU_2P0180	1.49263	0.615678	0.0709254	0	-12.351	-11.7851	0.947881
ACR29639.1	BGLU_1G25630	BGLU_1G25630	1.06612	-0.883231	-0.726483	1.89294	-0.171272	-0.841343	1.22286
ACR31549.1	BGLU_2G11590	BGLU_2G11590	1.54725	0.945575	-0.164069	0.718869	0.0256318	-0.255628	0.437609
ACR30040.1	BGLU_1G29770	BGLU_1G29770	0.217452	0.703644	0.398874	0.335271	0.803309	0.380721	-0.0873175
ACR28241.1	BGLU_1G10710	BGLU_1G10710	0.711654	0.459254	-0.940633	1.37138	-2.19233	-4.25194	-0.688234
proA	BGLU_1G05490	BGLU_1G05490	-0.479816	-0.123859	0.0972432	-0.285372	0.128106	0.154764	-0.258714
ppc	BGLU_1G27940	BGLU_1G27940	0.754462	0.223512	-0.0129496	0.377135	-0.409571	-0.268706	0.518001
hisG	BGLU_1G03300	BGLU_1G03300	-0.382707	-0.511923	-0.204424	0.482824	0.321206	-0.236825	-0.075208
ACR27943.1	BGLU_1G07510	BGLU_1G07510	-0.588721	-0.267187	-0.198122	-0.29838	0.0793774	-0.141898	-0.519655
ACR29983.1	BGLU_1G29200	BGLU_1G29200	0.521629	0.7688	0.696122	-0.457647	-0.0719295	0.834669	0.448951
OmpA/MotB	BGLU_1G03970	BGLU_1G03970	1.07885	-0.150232	-1.26777	-0.933907	-1.27833	-0.383109	-0.0386871
ACR30623.1	BGLU_2G01330	BGLU_2G01330	-0.53503	1.34845	0.879546	-1.09611	-0.546739	-0.454565	-1.00393
ACR27986.1	BGLU_1G08030	BGLU_1G08030	-1.08516	-0.324864	-0.06759	-0.508745	0.283216	-0.0359221	-0.827883
arcB	BGLU_1G29180	BGLU_1G29180	0.281528	0.56576	0.224278	-0.0979821	0.455829	0.493858	-0.0599536
secD	BGLU_1G06050	BGLU_1G06050	-0.322558	0.35754	0.238595	-0.554613	0.178045	0.291155	-0.441503
ACR29997.1	BGLU_1G29340	BGLU_1G29340	0.935134	0.125598	-0.109917	0.946774	0.13748	-0.109675	0.699619
ribH	BGLU_1G07930	BGLU_1G07930	-0.574598	0.371639	0.564456	-0.515588	0.388925	0.522733	-0.381781
ACR28589.1	BGLU_1G14410	BGLU_1G14410	0.408632	0.453897	-0.00564608	-0.163911	0.0961697	0.209169	-0.0509112
ACR30171.1	BGLU_1G31080	BGLU_1G31080	-0.822389	-0.467775	0.0426616	-0.715168	-0.377184	0.0260317	-0.311952
ACR32157.1	BGLU_2G18260	BGLU_2G18260	0.522232	0.577226	0.124118	-0.265794	-0.10701	0.227908	0.0691245
clpS	BGLU_1G28820	BGLU_1G28820	0.822683	0.648559	0.390191	0.583888	0.320541	0.300968	0.564315
ACR32467.1	BGLU_2G21620	BGLU_2G21620	1.44137	0.758038	1.17103	1.20366	-0.37332	0.277384	1.85436
ACR29259.1	BGLU_1G21530	BGLU_1G21530	-0.0844468	0.24816	0.0199038	-0.298883	0.210057	0.196237	-0.312703
ACR29516.1	BGLU_1G24380	BGLU_1G24380	-0.155402	0.0566298	0.126257	-0.232536	0.142681	0.289443	-0.0857741
ACR30379.1	BGLU_1G33170	BGLU_1G33170	-1.21968	0.422192	-1.47958	1.0215	3.84094	-0.30201	-3.12146
ACR27750.1	BGLU_1G05540	BGLU_1G05540	-0.115285	0.189527	0.0651111	0.0422392	0.495009	0.213069	-0.2397
ACR29294.1	BGLU_1G21910	BGLU_1G21910	0.452632	1.45515	0.978933	-0.586008	0.591237	1.15366	-0.0235811
astD	BGLU_1G10130	BGLU_1G10130	0.602719	-0.603283	-0.230778	1.77483	-0.166626	-0.966231	0.975224
ACR30141.1	BGLU_1G30780	BGLU_1G30780	0.245227	0.556874	0.329578	-0.56298	-0.251295	0.329617	0.0179312
ACR29091.1	BGLU_1G19820	BGLU_1G19820	1.10612	-0.603699	-0.540503	0.664351	-1.33335	-0.828383	1.16931
ACR29920.1	BGLU_1G28570	BGLU_1G28570	0.423273	-0.346994	-0.322101	0.734517	-0.00671206	-0.293063	0.448166
ACR27398.1	BGLU_1G01970	BGLU_1G01970	-0.543475	-1.07007	-1.44538	1.7959	2.29018	-0.424508	-0.918787
ACR32058.1	BGLU_2G17170	BGLU_2G17170	-0.250409	0.138648	1.36513	0.494765	0.36981	0.851113	0.976068
ACR29608.1	BGLU_1G25320	BGLU_1G25320	1.13078	-0.40857	-1.38691	1.11026	-0.265722	-1.22353	0.152444
ACR27714.1	BGLU_1G05180	BGLU_1G05180	-0.411718	-1.80285	0.569869	0.838299	-0.6183	0.504399	1.961
lolD	BGLU_1G24570	BGLU_1G24570	-0.0202323	-0.69489	-0.222924	0.661676	0.0578432	-0.152099	0.451734
clpP	BGLU_1G13500	BGLU_1G13500	-0.137456	1.02219	0.784113	0.263513	1.1786	0.539548	-0.375535
ACR30121.1	BGLU_1G30580	BGLU_1G30580	0.221145	0.906437	0.0946508	-0.458063	0.809572	0.676995	-0.590641
ACR27757.1	BGLU_1G05610	BGLU_1G05610	-0.205173	2.19526	1.49152	0.147186	0.678791	-0.377309	-0.908915
ACR29752.1	BGLU_1G26780	BGLU_1G26780	1.16963	-0.194118	-0.537428	0.752317	-0.312486	-0.238479	0.826323
ACR27393.1	BGLU_1G01920	BGLU_1G01920	0.303239	-0.023529	-0.248981	0.923334	0.690156	-0.15539	0.0777875
ACR31561.1	BGLU_2G11710	BGLU_2G11710	1.14462	-0.00893789	-0.08656	1.1484	-0.207414	-0.288817	1.067
BGLU_1GT31	BGLU_1GT31	BGLU_1GT31	-1.20101	0.0193223	0.233866	-0.966966	0.366874	0.347369	-0.98647
BGLU_3P1380	BGLU_3P1380	BGLU_3P1380	1.3557	0.449948	0.489464	-0.114465	-0.916938	0.592743	1.39522
ACR29034.1	BGLU_1G19210	BGLU_1G19210	1.43011	0.610325	0.425485	-0.181441	-1.30623	0.120481	1.24527
lpxA	BGLU_1G12850	BGLU_1G12850	-0.0363638	-0.201151	0.216644	0.104765	-0.163738	0.112928	0.381431
ACR27527.1	BGLU_1G03260	BGLU_1G03260	-0.889811	0.295824	0.0599213	-0.968096	0.354097	0.19648	-1.12571
ACR29536.1	BGLU_1G24580	BGLU_1G24580	-0.634062	-0.427647	0.030724	-0.109361	0.121889	0.0555601	-0.17569
ACR28082.1	BGLU_1G08990	BGLU_1G08990	0.831636	0.238508	0.569576	-0.481933	-0.677357	0.96728	1.1627
ACR27499.1	BGLU_1G02980	BGLU_1G02980	-0.804581	-0.33446	0.0708608	-0.274894	0.347554	0.223187	-0.39926
ACR28476.1	BGLU_1G13240	BGLU_1G13240	0.951535	-1.00727	-0.194266	1.02069	-0.749418	-0.00556334	1.76454
BGLU_1GT04	BGLU_1GT04	BGLU_1GT04	-1.63766	0.308739	-0.182359	-0.385944	1.49227	-0.250545	-2.12876
ACR30476.1	BGLU_1G34140	BGLU_1G34140	0.0176979	-0.0291288	0.739765	0.0997071	-0.359509	0.327375	0.786591
iscS	BGLU_1G24700	BGLU_1G24700	0.0766768	0.950777	0.796704	0.096305	0.712266	0.538565	-0.077396
rpoZ	BGLU_1G08310	BGLU_1G08310	-0.0807009	0.40011	0.585724	-0.535661	-0.200523	0.44005	0.104913
ACR29398.1	BGLU_1G23040	BGLU_1G23040	-0.191976	-5.78459	-3.74053	0.876778	-5.11588	-4.14057	1.85209
ACR29581.1	BGLU_1G25050	BGLU_1G25050	0.217588	-0.0720807	0.0909575	0.0615187	-0.0704194	0.248688	0.380626
purK	BGLU_1G29730	BGLU_1G29730	-0.363266	-0.457107	-0.133106	0.116199	0.0784532	-0.0770113	-0.0392658
ACR30731.1	BGLU_2G02660	BGLU_2G02660	1.88963	-0.0720445	-1.03636	3.32929	1.6338	-0.770172	0.925318
ACR28027.1	BGLU_1G08440	BGLU_1G08440	0.632402	0.398452	0.0958466	0.21665	0.00656279	0.11971	0.329797
ACR29408.1	BGLU_1G23140	BGLU_1G23140	0.168137	-2.8788	-1.95027	-0.0873319	-3.10166	-1.91765	1.09667
ACR27995.1	BGLU_1G08120	BGLU_1G08120	0.102283	0.590622	0.392997	0.00277992	0.679208	0.581087	-0.095341
ACR31481.1	BGLU_2G10830	BGLU_2G10830	1.59284	0.160231	-0.832726	0.62416	-0.432901	-0.457178	0.599883
parC	BGLU_1G26920	BGLU_1G26920	-0.0166678	0.381961	0.187584	0.0939421	0.358907	0.0539208	-0.211045
ACR30231.1	BGLU_1G31680	BGLU_1G31680	0.353199	-0.588634	-0.280679	0.0276382	-0.786807	-0.153292	0.661154
BGLU_1G24610	BGLU_1G24610	BGLU_1G24610	-0.655912	0.620069	0.569553	-1.05786	0.294836	0.646273	-0.706428
ACR31253.1	BGLU_2G08390	BGLU_2G08390	-0.475044	-0.152523	-0.0293767	-0.616872	-0.114407	0.150567	-0.351898
ACR28556.1	BGLU_1G14070	BGLU_1G14070	0.0143488	0.860926	0.792473	-0.257316	0.433521	0.636733	-0.0541041
ACR31387.1	BGLU_2G09830	BGLU_2G09830	0.999785	1.19854	-1.54235	-1.29779	-0.257574	-0.700893	-1.74111
ACR27784.1	BGLU_1G05900	BGLU_1G05900	0.964762	0.0202504	-0.246337	1.14205	-0.0473208	-0.491195	0.698175
Dihydroorotase	BGLU_1G07230	BGLU_1G07230	-0.301561	-0.290079	-0.199386	-0.222312	-0.0721495	-0.0607055	-0.210868
ACR30397.1	BGLU_1G33350	BGLU_1G33350	0.969702	0.115768	-0.459305	0.891114	0.418515	-0.0779692	0.394629
ACR27780.1	BGLU_1G05860	BGLU_1G05860	-0.760606	-0.220303	-0.337581	0.440385	1.20641	-0.111864	-0.877884
fabZ	BGLU_1G12840	BGLU_1G12840	0.149862	0.882657	0.683201	-0.809706	-0.0171791	0.742933	-0.0495937
ACR28586.1	BGLU_1G14380	BGLU_1G14380	-0.354595	-0.121881	0.11524	-0.403138	-0.0341144	0.25155	-0.117474
plsX	BGLU_1G09500	BGLU_1G09500	-0.958319	0.354166	0.469469	-0.792559	0.404131	0.353673	-0.843016
ACR30297.1	BGLU_1G32340	BGLU_1G32340	-0.370912	0.575717	0.353989	-0.950171	0.0344224	0.391954	-0.59264
ACR31291.1	BGLU_2G08790	BGLU_2G08790	0.0828259	0.843379	0.128273	-0.926783	0.0297864	0.324289	-0.63228
dapD	BGLU_1G12600	BGLU_1G12600	-0.392479	0.175933	0.175322	-0.377444	0.327967	0.312321	-0.39309
ACR29837.1	BGLU_1G27710	BGLU_1G27710	0.831695	0.0446924	-0.200565	1.14888	0.383248	-0.179192	0.586438
ACR29693.1	BGLU_1G26170	BGLU_1G26170	1.43788	-0.147788	0.397988	0.779555	-0.945633	0.258466	1.98365
BGLU_1GT48	BGLU_1GT48	BGLU_1GT48	-1.7028	0.249156	-0.146571	-0.375999	1.45535	-0.267174	-2.09853
ACR27546.1	BGLU_1G03450	BGLU_1G03450	-0.0737851	-0.654945	-0.350977	0.328168	-0.0609272	-0.158912	0.230183
ACR30232.1	BGLU_1G31690	BGLU_1G31690	-0.293484	-1.04571	-0.362779	-0.101622	-0.762133	-0.271062	0.389449
ACR31632.1	BGLU_2G12500	BGLU_2G12500	2.29129	0.634104	0.0871605	2.15825	0.182529	-0.23138	1.74435
BGLU_2GT02	BGLU_2GT02	BGLU_2GT02	-1.69373	0.328505	-0.150997	-0.366237	1.53528	-0.271714	-2.17323
BGLU_1G23730	BGLU_1G23730	BGLU_1G23730	0.971301	0.680246	0.119304	0.551175	0.0503977	-0.0904187	0.410359
ACR32434.1	BGLU_2G21270	BGLU_2G21270	-0.525577	1.17552	1.5825	-0.644473	-0.691622	-0.165743	-0.118593
ACR31850.1	BGLU_2G14930	BGLU_2G14930	0.420327	0.541905	0.433214	-0.252625	-0.351198	0.213063	0.311635
coaX	BGLU_1G32180	BGLU_1G32180	-0.380777	-0.2246	-0.334071	-0.019215	0.285593	-0.185441	-0.490249
ACR30760.1	BGLU_2G02950	BGLU_2G02950	-0.00775873	-0.053427	-0.194701	-0.17195	-0.143054	-0.120136	-0.149033
ACR29864.1	BGLU_1G27980	BGLU_1G27980	-0.319223	0.845023	0.573127	-0.711058	0.499421	0.619361	-0.591119
ACR29942.1	BGLU_1G28790	BGLU_1G28790	-0.436773	-0.131621	-0.00392641	-0.136983	0.0634297	-0.108667	-0.309079
ACR27726.1	BGLU_1G05300	BGLU_1G05300	-0.100198	-0.351018	-0.170755	0.144014	-0.0429776	-0.106926	0.0800653
ACR31953.1	BGLU_2G16110	BGLU_2G16110	0.385509	0.372307	0.406713	0.0180364	0.136046	0.537924	0.419915
ACR28287.1	BGLU_1G11180	BGLU_1G11180	2.41331	1.20142	-0.160954	1.87905	0.554556	-0.273554	1.05094
BGLU_1G34410	BGLU_1G34410	BGLU_1G34410	-1.34818	-0.218387	0.124273	-1.30375	0.234674	0.532906	-1.00552
ACR30419.1	BGLU_1G33570	BGLU_1G33570	-0.688013	-1.07803	-1.43457	1.03987	1.63168	-0.452743	-1.04455
ACR27453.1	BGLU_1G02520	BGLU_1G02520	-0.714541	-0.0277838	-0.0551097	-0.394167	0.508444	0.160745	-0.741867
ACR29924.1	BGLU_1G28610	BGLU_1G28610	0.085221	0.0786372	-0.542949	1.427	1.7611	-0.20227	-0.536365
lnt	BGLU_1G30510	BGLU_1G30510	-1.16297	0.143442	0.0297158	-1.53438	-0.0842673	0.173412	-1.2767
ACR29448.1	BGLU_1G23630	BGLU_1G23630	0.364811	0.31795	0.385016	-0.0376573	-0.239861	0.229675	0.431878
ACR29266.1	BGLU_1G21600	BGLU_1G21600	0.618308	-0.00929691	0.197552	0.879612	0.119532	0.0650766	0.825157
ACR29029.1	BGLU_1G19160	BGLU_1G19160	2.57128	0.594674	0.0223484	0.59794	-1.53773	-0.136714	1.99896
ACR31095.1	BGLU_2G06660	BGLU_2G06660	0.97259	1.64015	0.317164	-0.526959	0.467071	0.643633	-0.350397
BGLU_1G07810	BGLU_1G07810	BGLU_1G07810	1.15882	1.93137	0.436725	0.610507	0.734457	-0.211876	-0.335826
BGLU_2GT04	BGLU_2GT04	BGLU_2GT04	-1.6329	0.296585	-0.185871	-0.360121	1.47083	-0.2844	-2.11536
ACR28553.1	BGLU_1G14040	BGLU_1G14040	0.104399	0.613604	0.449078	-0.111678	0.201258	0.252811	-0.0601259
ACR32143.1	BGLU_2G18110	BGLU_2G18110	0.404365	0.307544	0.3894	0.359625	-0.115585	0.0110102	0.48622
gpsA	BGLU_1G31750	BGLU_1G31750	-0.782217	-0.072693	0.167517	-0.439536	0.358862	0.256392	-0.542006
purT	BGLU_1G26600	BGLU_1G26600	-0.651029	-0.481851	-0.252045	-0.245929	-0.0108138	-0.186108	-0.421223
ACR31171.1	BGLU_2G07530	BGLU_2G07530	2.23965	2.10981	0.592835	2.82687	1.49925	-0.604941	0.722677
BGLU_1GT11	BGLU_1GT11	BGLU_1GT11	-1.63148	0.279081	-0.206764	-0.33192	1.48309	-0.302316	-2.11733
ACR30411.1	BGLU_1G33490	BGLU_1G33490	-0.821734	-0.0603169	-0.929638	0.805323	2.11144	-0.384936	-1.69106
ACR27506.1	BGLU_1G03050	BGLU_1G03050	0.711123	-0.289967	-0.583779	0.51858	-0.223788	-0.325057	0.417311
rnc	BGLU_1G09640	BGLU_1G09640	-0.457599	-0.450675	0.146125	0.0224358	-0.143569	-0.0268039	0.139201
ACR28098.1	BGLU_1G09150	BGLU_1G09150	0.110348	-0.11671	-0.00824701	0.481363	0.26294	0.000387388	0.21881
nadE	BGLU_1G27840	BGLU_1G27840	-0.0710742	0.000210204	0.181924	0.00143717	0.20215	0.311353	0.110639
ACR29994.1	BGLU_1G29310	BGLU_1G29310	0.201892	-0.750567	-0.931473	0.582141	-0.235806	-0.79696	0.0209868
dapF	BGLU_1G33700	BGLU_1G33700	-0.348686	-0.790096	-0.316574	0.241263	-0.0885421	-0.204969	0.124836
Cl-channel	BGLU_1G08230	BGLU_1G08230	-0.0903974	-0.23167	-0.217913	-0.0747889	-0.113706	-0.115558	-0.0766408
ACR31962.1	BGLU_2G16220	BGLU_2G16220	1.61091	-0.200731	0.555016	1.47233	-0.376578	0.517749	2.36665
ACR27716.1	BGLU_1G05200	BGLU_1G05200	-0.202934	-1.4929	0.976692	1.95087	0.599475	0.915266	2.26666
metG	BGLU_1G28030	BGLU_1G28030	-0.392426	0.410984	0.294693	-0.576729	0.492345	0.560356	-0.508718
dusB	BGLU_1G05830	BGLU_1G05830	-0.666669	-0.429684	0.121256	-0.586178	-0.356841	0.113607	-0.11573
ACR32475.1	BGLU_2G21700	BGLU_2G21700	1.43827	-0.777943	-0.509676	2.11042	0.210427	-0.193453	1.70654
Exopolyphosphatase	BGLU_1G11530	BGLU_1G11530	0.316423	0.19799	0.288721	0.573363	0.326798	0.160589	0.407154
accA	BGLU_1G23600	BGLU_1G23600	-0.6286	0.130654	0.289674	-0.355827	0.460843	0.347088	-0.469581
ACR27865.1	BGLU_1G06720	BGLU_1G06720	0.338929	-0.242236	-0.141262	0.360707	-0.205568	-0.126373	0.439903
ACR30220.1	BGLU_1G31570	BGLU_1G31570	-0.449143	0.124709	0.0442963	0.515843	1.24547	0.200073	-0.529555
ACR32274.1	BGLU_2G19510	BGLU_2G19510	0.179473	-0.627238	0.354508	-0.0242876	-1.10175	0.0837556	1.16122
ACR28503.1	BGLU_1G13530	BGLU_1G13530	0.772461	3.57215	1.01207	1.16456	4.08173	1.12954	-1.78763
ACR27583.1	BGLU_1G03840	BGLU_1G03840	-1.55537	0.2008	0.766644	-1.01113	-0.2828	-0.261193	-0.989521
ACR31187.1	BGLU_2G07690	BGLU_2G07690	0.0393229	0.68158	1.61573	-1.57824	-0.925774	1.62594	0.973474
ACR29607.1	BGLU_1G25310	BGLU_1G25310	0.695907	-0.300614	-1.01093	-0.160354	-0.755219	-0.609271	-0.0144056
ACR29443.1	BGLU_1G23580	BGLU_1G23580	-0.822514	0.674352	0.318527	-0.771197	0.741551	0.33441	-1.17834
ACR31380.1	BGLU_2G09760	BGLU_2G09760	0.165922	0.0588414	0.0202709	-1.4251	-1.59968	-0.0472323	0.127352
polA	BGLU_2G16010	BGLU_2G16010	0.192508	0.572957	0.18934	-0.215063	0.153786	0.17774	-0.191109
ACR30374.1	BGLU_1G33120	BGLU_1G33120	-0.836609	-0.0542132	-0.802257	0.94017	2.51274	-0.0120813	-1.58465
ACR32105.1	BGLU_2G17670	BGLU_2G17670	0.258772	-0.405196	-0.385951	0.672228	0.0505324	-0.343679	0.278017
ACR28028.1	BGLU_1G08450	BGLU_1G08450	0.281365	-0.180175	0.170112	0.128111	-0.355779	0.147761	0.631652
ACR29673.1	BGLU_1G25970	BGLU_1G25970	-0.388729	0.285647	0.236414	-0.0483034	0.591869	0.20221	-0.437962
ACR29900.2	BGLU_1G28340	BGLU_1G28340	-0.235768	-0.630286	-0.385908	1.21929	0.960463	-0.250217	0.00860982
ACR31728.1	BGLU_2G13680	BGLU_2G13680	0.20604	0.642695	0.174312	-0.631898	-0.157815	0.211741	-0.262343
ACR30371.1	BGLU_1G33090	BGLU_1G33090	-0.470136	-0.786318	-1.10156	1.311	1.94642	-0.149953	-0.785376
ACR29661.1	BGLU_1G25850	BGLU_1G25850	0.439877	0.2693	0.495119	-0.0497496	-0.35903	0.356416	0.665697
ACR29640.1	BGLU_1G25640	BGLU_1G25640	0.615871	0.232999	0.0723576	0.0599459	-0.0988894	0.296395	0.45523
ACR27551.1	BGLU_1G03500	BGLU_1G03500	-0.171518	1.88716	0.699697	-1.01702	1.27576	0.933805	-1.35898
kynA	BGLU_1G29400	BGLU_1G29400	2.05506	0.4044	-1.32664	1.19124	0.0177705	-0.849441	0.324027
msrA	BGLU_1G29350	BGLU_1G29350	0.483322	-0.194412	-0.340558	0.930341	0.412318	-0.180847	0.337176
ACR30184.1	BGLU_1G31210	BGLU_1G31210	0.622079	0.587599	0.170767	-0.0273436	0.0864855	0.319075	0.205246
WcbO	BGLU_1G06620	BGLU_1G06620	-0.20084	0.142084	-0.235311	0.0143678	0.418048	-0.174555	-0.578235
glmS	BGLU_1G32790	BGLU_1G32790	0.33423	0.370464	0.185879	-0.0465591	-0.0969514	0.0992528	0.149645
ACR27918.1	BGLU_1G07260	BGLU_1G07260	-0.703868	0.339573	0.373939	-0.447953	0.453909	0.23236	-0.669502
ACR28547.1	BGLU_1G13980	BGLU_1G13980	-0.341367	-0.189193	-0.0411374	-0.157666	0.0402258	0.00457979	-0.193312
fabH	BGLU_1G09510	BGLU_1G09510	-0.434002	-0.193009	-0.00961067	-0.267066	-0.026389	-0.00992782	-0.250604
hutH	BGLU_1G25210	BGLU_1G25210	-0.35741	-0.285372	0.389053	0.0969193	0.169463	0.389559	0.317015
ACR28454.1	BGLU_1G12990	BGLU_1G12990	0.422652	-0.263174	0.114394	0.403786	-0.176741	0.219692	0.80022
ACR29446.1	BGLU_1G23610	BGLU_1G23610	-0.759416	-0.0575694	0.36097	-0.818419	-0.12244	0.355102	-0.340877
BGLU_4P0530	BGLU_4P0530	BGLU_4P0530	0.455907	-0.210935	-0.396396	-0.0713344	-0.577386	-0.235605	0.270446
ACR32004.1	BGLU_2G16640	BGLU_2G16640	0.571935	0.484149	-1.25834	0.791232	-2.91353	-4.87532	-1.17055
ddl	BGLU_1G04640	BGLU_1G04640	0.0748874	0.071377	-0.0521061	0.2125	0.197364	-0.0637313	-0.0485957
ACR28520.1	BGLU_1G13710	BGLU_1G13710	0.922914	-0.59495	-0.206457	0.444748	-0.817953	0.0487053	1.31141
ACR28549.1	BGLU_1G14000	BGLU_1G14000	-0.942812	-0.164019	-0.41287	0.0101083	1.01893	-0.182841	-1.19166
ACR30367.1	BGLU_1G33050	BGLU_1G33050	0.0304632	-0.578288	-0.882105	0.682476	0.313523	-0.642308	-0.273355
murB	BGLU_1G29190	BGLU_1G29190	-0.929245	-0.347464	-0.267233	-0.344465	0.413771	-0.0907779	-0.849014
ACR28059.1	BGLU_1G08760	BGLU_1G08760	-0.154173	-0.0439442	0.427336	0.363396	0.309597	0.263309	0.317108
ACR30280.1	BGLU_1G32170	BGLU_1G32170	-0.27227	-0.261992	-0.141514	0.194047	0.160969	-0.184869	-0.151792
ACR30026.1	BGLU_1G29630	BGLU_1G29630	0.82601	0.577287	0.842427	-0.191912	-0.687881	0.59518	1.09115
uvrB	BGLU_1G25540	BGLU_1G25540	0.581081	0.234133	0.373262	0.296575	0.0882675	0.511904	0.720211
ACR31717.1	BGLU_2G13570	BGLU_2G13570	0.00157521	-0.67872	-0.386922	0.0601374	-0.426442	-0.193206	0.293373
nuoI	BGLU_1G25860	BGLU_1G25860	0.487531	0.596512	0.592429	-0.261609	-0.0699418	0.675115	0.483448
ACR27712.1	BGLU_1G05160	BGLU_1G05160	0.0818999	-1.61775	0.476481	0.0972884	-1.53467	0.54417	2.17613
recR	BGLU_1G14370	BGLU_1G14370	-0.098303	0.405114	0.19054	-0.425003	0.203963	0.31609	-0.312876
mutL	BGLU_1G06450	BGLU_1G06450	-0.206198	-0.297417	-0.0986964	0.0598977	-0.0550141	-0.122389	-0.00747725
ACR27227.1	BGLU_1G00220	BGLU_1G00220	-0.920322	0.863646	-1.2698	1.13229	3.7633	-0.422767	-3.05377
ACR28138.1	BGLU_1G09580	BGLU_1G09580	-0.254783	-0.303872	0.54394	-0.211578	-0.653347	0.15126	0.593029
ACR29980.1	BGLU_1G29170	BGLU_1G29170	-0.0704555	0.0997773	0.140526	-0.546008	-0.234042	0.282259	-0.0297073
ACR31189.1	BGLU_2G07710	BGLU_2G07710	-0.632408	0.358118	0.415369	-0.409241	0.586274	0.420359	-0.575157
ACR27924.1	BGLU_1G07320	BGLU_1G07320	-0.510524	-0.122041	-0.0203321	-0.465079	0.0619568	0.118221	-0.408815
ACR29088.1	BGLU_1G19790	BGLU_1G19790	0.533862	-0.374726	-0.712743	0.0632264	-1.04622	-0.913599	0.195846
potA	BGLU_1G16090	BGLU_1G16090	0.454715	0.33577	-0.28823	0.806918	0.807607	-0.168595	-0.169285
Redoxin	BGLU_1G05090	BGLU_1G05090	0.0959141	0.642468	0.291325	-0.108501	0.362211	0.215483	-0.255229
ACR32144.1	BGLU_2G18120	BGLU_2G18120	1.02025	-0.117006	-0.296098	0.743232	-0.507334	-0.409405	0.841161
ACR28788.1	BGLU_1G16480	BGLU_1G16480	-0.862374	-0.423372	-0.112158	-0.29721	0.0287745	-0.225176	-0.551161
ACR29937.1	BGLU_1G28740	BGLU_1G28740	-0.437532	-0.30173	0.0375653	-0.084177	0.0283409	0.0142811	-0.0982369
ACR31384.1	BGLU_2G09800	BGLU_2G09800	1.5954	0.629457	-3.02647	1.07356	1.01284	-2.12124	-2.06053
ACR28787.1	BGLU_1G16470	BGLU_1G16470	-1.36956	-0.44236	-0.114611	-0.865085	-0.308968	-0.485699	-1.04182
priA	BGLU_1G00840	BGLU_1G00840	-1.20197	-0.374688	-0.0996385	-0.313855	0.537486	-0.075581	-0.926922
ACR29086.1	BGLU_1G19770	BGLU_1G19770	0.295288	-0.600258	-0.69591	0.079826	-1.1339	-1.01409	0.199637
flgI	BGLU_1G33100	BGLU_1G33100	-0.783265	-1.07428	-1.50793	1.02759	1.84882	-0.395683	-1.21691
trpD	BGLU_1G04370	BGLU_1G04370	-0.322586	-0.224758	0.0670922	-0.111458	-0.113853	-0.0331305	-0.0307353
ACR29036.1	BGLU_1G19230	BGLU_1G19230	1.6491	0.87441	-0.0883769	-0.774209	-1.32178	0.13874	0.686313
ACR27744.1	BGLU_1G05480	BGLU_1G05480	-0.255325	0.077026	0.164819	-0.138977	0.196341	0.167786	-0.167532
pcnB	BGLU_1G06400	BGLU_1G06400	-0.280189	-0.00521759	0.247901	-0.366205	-0.0244899	0.314644	-0.0270708
ACR30909.1	BGLU_2G04540	BGLU_2G04540	0.896919	-0.746733	-0.88855	0.276603	-0.99049	-0.511991	0.755102
ACR27889.1	BGLU_1G06960	BGLU_1G06960	1.3198	-0.763311	-0.938628	0.580342	-3.6575	-3.09336	1.14448
pyrD	BGLU_1G19540	BGLU_1G19540	-0.716749	0.171892	0.396068	-0.906885	0.0735211	0.487833	-0.492573
Thioredoxin	BGLU_1G29300	BGLU_1G29300	1.85562	0.488213	1.25473	0.058859	-1.80997	0.753306	2.62214
ACR29737.1	BGLU_1G26620	BGLU_1G26620	-0.183636	-0.211085	-0.0199575	-0.00997648	0.0212772	0.0387456	0.00749196
ycgR	BGLU_1G33080	BGLU_1G33080	-0.663173	-1.05757	-1.08015	0.878334	0.89525	-0.66884	-0.685756
ACR29683.1	BGLU_1G26070	BGLU_1G26070	0.124278	1.30203	0.708379	-0.461646	0.570346	0.562621	-0.469371
rbsK	BGLU_1G18640	BGLU_1G18640	0.16633	-1.02452	-0.36975	1.47742	0.372059	-0.284258	0.821104
ACR29289.1	BGLU_1G21860	BGLU_1G21860	0.811506	-0.55485	-0.221489	1.55382	0.339316	-0.0696354	1.14487
glk	BGLU_1G08040	BGLU_1G08040	0.659632	1.01661	-0.726812	-0.663184	0.0247942	-0.39581	-1.08379
ACR31982.1	BGLU_2G16420	BGLU_2G16420	-0.548186	0.792579	0.112034	-0.814088	0.759459	0.344816	-1.22873
rpiA	BGLU_1G19590	BGLU_1G19590	-1.30786	-0.576541	-0.582764	0.00318518	0.960691	-0.356573	-1.31408
rimP	BGLU_1G20040	BGLU_1G20040	-0.545989	1.00607	0.873143	-0.792282	0.511965	0.625328	-0.678919
ACR28157.1	BGLU_1G09820	BGLU_1G09820	-0.378372	0.100898	-0.597745	-0.553003	0.438483	-0.08553	-1.07702
fmt	BGLU_1G34090	BGLU_1G34090	-0.623036	-0.421789	0.0849059	-0.414735	-0.210927	0.0874672	-0.116341
Glutaredoxin	BGLU_1G31770	BGLU_1G31770	0.160769	0.731592	0.621699	-0.399838	0.141697	0.592411	0.0508765
amn	BGLU_2G16160	BGLU_2G16160	0.598821	0.670011	0.287745	0.531509	0.708851	0.393896	0.216555
ACR30500.1	BGLU_2G00020	BGLU_2G00020	0.581542	-0.610293	1.35782	0.0713609	-1.59814	0.880148	2.54965
ACR31855.1	BGLU_2G14980	BGLU_2G14980	-0.684977	-0.554311	-0.907877	-0.74603	-0.182457	-0.47497	-1.03854
ACR29976.1	BGLU_1G29130	BGLU_1G29130	0.180691	-0.415568	-0.382661	0.727199	0.522982	0.00938083	0.213598
ACR30436.2	BGLU_1G33740	BGLU_1G33740	0.615663	0.839903	0.718938	-0.295836	-0.222821	0.567713	0.494698
ACR29406.1	BGLU_1G23120	BGLU_1G23120	-0.407569	-3.45096	-2.13142	-0.0802463	-3.00767	-2.01545	0.911973
ACR32208.1	BGLU_2G18820	BGLU_2G18820	-0.105981	-0.182963	-0.324707	0.043915	0.0882083	-0.203432	-0.247725
tal	BGLU_1G26770	BGLU_1G26770	0.864542	0.635968	0.278147	0.404266	0.15466	0.257116	0.506722
betB	BGLU_2G05630	BGLU_2G05630	-1.35154	0.916254	0.689905	-1.72682	0.319053	0.467977	-1.57789
ligA	BGLU_1G12650	BGLU_1G12650	0.274831	0.162127	-0.0480757	0.168677	0.14633	0.0422808	0.0646279
ACR27816.1	BGLU_1G06230	BGLU_1G06230	0.00872628	0.583256	0.171617	-0.45531	0.421888	0.474286	-0.402913
ACR30135.1	BGLU_1G30720	BGLU_1G30720	0.772884	0.108274	0.441414	0.0425451	-0.622247	0.441233	1.10603
obg	BGLU_1G04850	BGLU_1G04850	-0.251013	-0.19537	0.365757	0.247714	0.0899221	0.152322	0.310114
ACR27628.1	BGLU_1G04300	BGLU_1G04300	0.113067	0.35471	-0.0665883	0.323873	0.482626	-0.149478	-0.308231
ACR27932.1	BGLU_1G07400	BGLU_1G07400	-0.61868	0.109477	0.0955308	-0.421786	0.000353895	-0.210486	-0.632626
ACR29891.1	BGLU_1G28250	BGLU_1G28250	0.391334	0.732302	0.627972	-0.419016	-0.00862126	0.697399	0.287004
ACR30452.1	BGLU_1G33900	BGLU_1G33900	-0.183238	0.671345	0.297856	-0.300216	0.5035	0.246989	-0.556727
kynU	BGLU_1G29390	BGLU_1G29390	1.98631	0.306362	-1.24604	1.83453	0.249255	-1.15136	0.433912
ACR27878.1	BGLU_1G06850	BGLU_1G06850	0.19735	0.359228	0.577062	0.0221905	-0.271855	0.121139	0.415185
ACR32145.1	BGLU_2G18130	BGLU_2G18130	1.00344	-0.467688	-0.713928	0.917344	-0.411045	-0.571192	0.757197
ACR31720.1	BGLU_2G13600	BGLU_2G13600	-0.525764	-0.0905919	-0.180622	-0.488714	0.216893	0.0898124	-0.615794
nuoA	BGLU_1G25940	BGLU_1G25940	-0.264569	0.535683	0.384269	-0.782092	-0.179444	0.186666	-0.415982
ACR27792.1	BGLU_1G05980	BGLU_1G05980	0.0199015	-0.187044	-0.125398	-0.0470434	-0.0349922	0.0935987	0.0815474
ACR32074.1	BGLU_2G17330	BGLU_2G17330	-1.46228	1.81083	2.42469	0.67237	0.433134	-1.08765	-0.848418
BGLU_1G26880	BGLU_1G26880	BGLU_1G26880	0.610242	0.769211	0.173137	-0.150776	0.0529582	0.217902	0.0141674
ACR27850.1	BGLU_1G06570	BGLU_1G06570	-0.319293	-0.511776	-0.257864	0.0586227	-0.156746	-0.28075	-0.0653809
ACR28389.1	BGLU_1G12300	BGLU_1G12300	0.094869	-0.255231	-0.398636	0.166606	-0.15741	-0.372553	-0.0485362
ftsI	BGLU_1G04560	BGLU_1G04560	-0.294084	0.0219211	-0.28674	-0.265473	0.41309	0.075818	-0.602745
ACR32490.1	BGLU_2G21880	BGLU_2G21880	-0.0694416	4.14311	4.42471	0.5449	1.49368	1.16094	0.212162
purH	BGLU_1G05810	BGLU_1G05810	-0.625434	0.0567668	0.177967	-0.527806	0.12853	0.152102	-0.504235
ACR30406.1	BGLU_1G33440	BGLU_1G33440	-0.570466	-0.204737	-0.369036	-0.0763208	0.456389	-0.202056	-0.734765
ACR28360.1	BGLU_1G11930	BGLU_1G11930	-0.45187	-0.338482	-0.589132	-0.532878	-0.0514857	-0.221128	-0.70252
aroC	BGLU_1G21620	BGLU_1G21620	-0.0628356	-0.221261	-0.406115	0.0315732	0.14734	-0.131923	-0.24769
recB	BGLU_1G10350	BGLU_1G10350	0.349566	-0.344002	-0.745777	0.309381	0.04359	-0.318	-0.0522091
ACR28744.1	BGLU_1G16030	BGLU_1G16030	-0.237038	0.594585	0.487501	-0.325299	0.480535	0.461713	-0.344121
ACR28035.1	BGLU_1G08520	BGLU_1G08520	0.783658	0.0838552	0.651269	0.544364	-0.603814	0.202893	1.35107
ACR31482.1	BGLU_2G10840	BGLU_2G10840	1.41344	0.724881	-0.452076	-0.593672	-0.792934	0.0372236	0.236485
hisA	BGLU_1G03360	BGLU_1G03360	0.389294	0.693947	-0.086463	0.253887	0.82941	0.184407	-0.391116
ACR29514.1	BGLU_1G24360	BGLU_1G24360	-0.194007	0.884249	0.324331	-1.07426	0.279421	0.599757	-0.753924
ACR31641.1	BGLU_2G12590	BGLU_2G12590	0.210256	0.910471	0.338699	-0.0650789	-0.386046	-0.682483	-0.361516
proB	BGLU_1G04860	BGLU_1G04860	-0.288715	-0.0239188	0.21638	-0.0310179	0.268248	0.25085	-0.0484155
ACR31414.1	BGLU_2G10100	BGLU_2G10100	1.21837	-0.426173	-3.05109	1.70627	0.586962	-2.52585	-1.40654
ACR28522.1	BGLU_1G13730	BGLU_1G13730	0.639882	-0.263413	0.0832443	0.520559	-0.239492	0.226488	0.986539
ACR30582.1	BGLU_2G00880	BGLU_2G00880	0.553978	0.530653	0.0826851	0.161103	0.275124	0.220031	0.10601
ACR27384.1	BGLU_1G01830	BGLU_1G01830	-1.17979	0.428011	0.493921	0.181052	1.68128	0.386351	-1.11388
ACR30404.1	BGLU_1G33420	BGLU_1G33420	-0.592178	0.233572	-0.084699	-0.621669	0.195444	-0.0933356	-0.910449
murA	BGLU_1G03290	BGLU_1G03290	-0.806827	-0.319526	-0.119593	-0.122455	0.357521	-0.126918	-0.606895
ACR29641.1	BGLU_1G25650	BGLU_1G25650	-0.180831	0.590038	0.268302	0.0954457	0.971899	0.373886	-0.502567
ACR32472.1	BGLU_2G21670	BGLU_2G21670	0.807641	-0.872663	-0.651169	1.07697	-0.526707	-0.574541	1.02914
ACR31853.1	BGLU_2G14960	BGLU_2G14960	0.535238	-0.120712	-0.889465	-0.268112	-0.60758	-0.572982	-0.233515
trpF	BGLU_2G08410	BGLU_2G08410	0.200912	-0.120774	-0.100487	0.00242579	-0.139673	0.0790999	0.221199
proC	BGLU_1G06130	BGLU_1G06130	-0.0135473	0.21163	-0.220303	0.543556	0.802558	-0.186477	-0.445479
ACR28185.1	BGLU_1G10110	BGLU_1G10110	0.271474	-0.675815	0.301434	1.58394	-0.0378875	-0.373106	1.24872
ACR30106.1	BGLU_1G30430	BGLU_1G30430	-2.61586	-0.722462	-0.921928	-2.61491	-0.288193	-0.48861	-2.81533
Acyl-CoA-ligase/synthetase	BGLU_1G19060	BGLU_1G19060	2.02183	0.707953	-0.0437884	0.856134	-0.882883	-0.468929	1.27009
uvrC	BGLU_1G09730	BGLU_1G09730	0.381223	-0.1401	-0.0859191	0.433579	-0.0596596	-0.0578349	0.435404
ACR29559.1	BGLU_1G24820	BGLU_1G24820	-0.382281	0.159885	-0.177381	-0.552884	0.255591	0.0889272	-0.719548
ACR32538.1	BGLU_2G22380	BGLU_2G22380	-0.0852306	-0.181241	-0.859869	-0.0225483	0.0133609	-0.72795	-0.763859
ACR30107.1	BGLU_1G30440	BGLU_1G30440	-1.56118	-0.112127	-0.703394	-1.6318	0.269149	-0.251491	-2.15244
ACR32183.1	BGLU_2G18570	BGLU_2G18570	0.782824	-0.144739	-0.493236	0.952924	0.131324	-0.387271	0.434328
ACR32437.1	BGLU_2G21300	BGLU_2G21300	-0.785378	1.15508	1.91569	-0.380827	-0.156735	0.199327	-0.0247659
ACR28622.1	BGLU_1G14740	BGLU_1G14740	1.05805	0.396793	0.0928103	0.849565	-0.0130962	-0.108591	0.75407
Ecotin	BGLU_1G27570	BGLU_1G27570	1.07912	0.862235	0.219674	0.150312	0.138046	0.424292	0.436559
ubiC	BGLU_1G26810	BGLU_1G26810	1.05531	0.203487	1.00733	-0.954848	-2.216	0.598006	1.85916
hslV	BGLU_1G33760	BGLU_1G33760	1.23858	0.466074	1.44759	-1.03675	-2.02519	1.23166	2.2201
Ribonuclease	BGLU_1G26420	BGLU_1G26420	0.0743497	0.206413	0.320526	0.309138	0.287312	0.166636	0.188463
ACR27234.1	BGLU_1G00290	BGLU_1G00290	0.356454	-0.22025	-0.418689	0.487913	-0.0484141	-0.378313	0.158015
ACR32259.1	BGLU_2G19340	BGLU_2G19340	3.66551	-0.183233	-0.204529	0.602488	-3.16325	-0.121526	3.64421
ACR29922.1	BGLU_1G28590	BGLU_1G28590	0.315715	0.743147	0.016951	0.291668	1.00406	0.301914	-0.410481
ACR27991.1	BGLU_1G08080	BGLU_1G08080	0.467947	1.25389	-0.653546	-1.22897	-0.122515	-0.333026	-1.43949
ACR29042.1	BGLU_1G19290	BGLU_1G19290	1.59167	0.680925	-0.0943309	0.529133	-0.276322	0.010958	0.816413
ACR27542.1	BGLU_1G03410	BGLU_1G03410	-0.216621	-0.314323	-0.0822514	0.583912	0.324021	-0.24444	0.0154509
BGLU_4P0960	BGLU_4P0960	BGLU_4P0960	0.910704	0.1008	0.0785533	0	-12.0539	-11.5475	0.888457
ACR30797.1	BGLU_2G03360	BGLU_2G03360	-1.22928	0.394518	1.38153	0.203368	1.21316	0.767523	-0.242267
ACR29430.1	BGLU_1G23420	BGLU_1G23420	0.787946	0.311729	0.261069	0.739947	0.229456	0.226795	0.737286
adk	BGLU_1G29120	BGLU_1G29120	-0.425175	0.249887	0.0753187	-0.257486	0.426806	0.0845494	-0.599743
ACR28122.1	BGLU_1G09410	BGLU_1G09410	0.300333	-0.197665	0.102831	0.561009	-0.0569287	-0.0171086	0.600829
ACR27690.1	BGLU_1G04930	BGLU_1G04930	-0.340052	0.00834632	0.332738	-0.19307	0.0609732	0.238382	-0.0156612
metN	BGLU_1G08920	BGLU_1G08920	-1.55427	-0.0562802	0.409114	-0.579238	0.972494	0.462852	-1.08888
ACR30550.1	BGLU_2G00550	BGLU_2G00550	0.729797	0.589758	-0.484662	0.762618	0.358133	-0.74911	-0.344624
ACR31837.1	BGLU_2G14800	BGLU_2G14800	0.0657763	-0.198046	-0.638783	0.227088	0.189984	-0.412065	-0.374961
ACR27679.2	BGLU_1G04820	BGLU_1G04820	-0.666144	0.0058701	0.0460463	-0.387826	0.522214	0.284072	-0.625968
ACR30305.1	BGLU_1G32420	BGLU_1G32420	0.0432735	-0.497599	-0.95048	0.168566	0.308584	-0.269588	-0.409607
ACR30025.1	BGLU_1G29620	BGLU_1G29620	0.277286	0.485917	0.388314	-0.188019	-0.116618	0.251084	0.179683
ACR29337.1	BGLU_1G22380	BGLU_1G22380	0.988147	-0.590827	-0.821978	0.333621	-0.787888	-0.364512	0.756996
ACR27715.1	BGLU_1G05190	BGLU_1G05190	-0.598796	-1.62728	0.704415	0.388395	-0.632981	0.71152	1.7329
araG	BGLU_1G05210	BGLU_1G05210	-0.367328	-1.20576	0.932539	1.36045	0.199395	0.60991	1.77097
ACR29562.1	BGLU_1G24850	BGLU_1G24850	0.0828521	0.270855	0.332987	-0.201608	-0.0965466	0.250046	0.144984
ACR29526.1	BGLU_1G24480	BGLU_1G24480	0.173273	0.0765406	0.647329	-0.332874	-0.49448	0.582456	0.744062
ACR28975.1	BGLU_1G18510	BGLU_1G18510	0.102682	-0.456158	-0.554599	0.133883	-0.257545	-0.387188	0.00424072
ACR29082.1	BGLU_1G19730	BGLU_1G19730	0.175682	-0.624311	-0.643312	0.143179	-1.05158	-1.03808	0.15668
ACR30338.1	BGLU_1G32750	BGLU_1G32750	-0.681049	0.00326571	-0.0412364	-0.7235	0.157216	0.155165	-0.725551
Permease	BGLU_1G18810	BGLU_1G18810	-1.01438	-0.457891	0.103551	-0.71824	-0.145845	0.119453	-0.452942
ACR30027.1	BGLU_1G29640	BGLU_1G29640	0.696528	-0.517711	-0.597001	1.0553	-0.0668349	-0.504894	0.617238
ACR28042.1	BGLU_1G08590	BGLU_1G08590	2.58626	-0.677497	-0.994566	2.34205	-0.889386	-0.962247	2.26919
ACR31578.1	BGLU_2G11920	BGLU_2G11920	0.688092	0.096741	-0.548198	0.584343	0.189886	-0.351304	0.0431523
rnhB	BGLU_1G12870	BGLU_1G12870	-0.190985	-0.626492	-0.160892	0.159969	-0.208422	-0.093776	0.274615
ACR31711.1	BGLU_2G13510	BGLU_2G13510	0.955462	0.206882	0.546695	0.506189	-0.737652	0.0514336	1.29527
ACR31634.1	BGLU_2G12520	BGLU_2G12520	0.358725	0.0178945	-0.142497	0.598927	0.316696	-0.0838975	0.198334
ACR30130.1	BGLU_1G30670	BGLU_1G30670	1.06254	0.630472	0.240851	1.48058	0.662637	-0.145025	0.672915
ftsQ	BGLU_1G04650	BGLU_1G04650	-0.234735	0.00115617	0.0790662	-0.28971	-0.0578744	0.0750103	-0.156825
ACR29085.1	BGLU_1G19760	BGLU_1G19760	0.147874	-0.798848	-0.581044	0.331563	-1.1734	-1.13929	0.365677
ACR28410.1	BGLU_1G12510	BGLU_1G12510	0.570124	-0.513412	-0.670159	0.713833	0.0347557	-0.265699	0.413377
ACR27255.1	BGLU_1G00500	BGLU_1G00500	0.653096	0.194295	-0.559679	0.39603	0.501888	0.0049804	-0.100877
ACR28434.1	BGLU_1G12770	BGLU_1G12770	-0.918182	-0.686383	-0.0530593	-0.275454	-0.108174	-0.117579	-0.284859
rsfS	BGLU_1G26390	BGLU_1G26390	-1.07306	-0.373181	0.271733	-0.426837	0.379506	0.378195	-0.428149
coaD	BGLU_1G31380	BGLU_1G31380	-0.473542	-0.472049	-0.458604	0.509396	0.754148	-0.215345	-0.460097
rep	BGLU_1G01070	BGLU_1G01070	-0.584204	0.370823	0.281096	-0.320981	0.536482	0.183532	-0.67393
ACR27617.1	BGLU_1G04180	BGLU_1G04180	-0.211137	-0.143023	-0.00992802	-0.107129	0.297741	0.326828	-0.0780419
ACR32227.1	BGLU_2G19020	BGLU_2G19020	1.02409	-0.217897	-0.818532	0.276638	-0.7077	-0.560883	0.423455
ACR27644.1	BGLU_1G04470	BGLU_1G04470	1.11478	-0.563237	-1.23677	-0.170026	-0.924773	-0.3135	0.441247
ACR29534.1	BGLU_1G24560	BGLU_1G24560	-0.218217	-0.708031	-0.41374	0.232545	-0.213143	-0.369615	0.0760732
ACR29671.1	BGLU_1G25950	BGLU_1G25950	-0.946693	-0.386885	0.179084	-0.71199	-0.249364	0.0819028	-0.380724
ACR32059.1	BGLU_2G17180	BGLU_2G17180	-0.941645	-0.511702	1.64531	-0.409047	-0.330307	1.29411	1.21537
ACR30161.1	BGLU_1G30980	BGLU_1G30980	1.18202	0.373445	-0.0626198	0.742985	0.0715254	0.0744922	0.745952
BGLU_1P0470	BGLU_1P0470	BGLU_1P0470	1.95659	1.97803	1.76895	0	-10.2659	-8.90037	1.74751
mnmE	BGLU_1G34350	BGLU_1G34350	-0.101458	-0.0455058	-0.16691	0.450485	0.50582	-0.167527	-0.222862
ACR31260.1	BGLU_2G08460	BGLU_2G08460	-0.413714	-0.496071	0.19981	-0.150278	-0.354224	0.0782212	0.282167
ACR27910.1	BGLU_1G07180	BGLU_1G07180	-0.742708	-0.280609	-0.66453	-0.46729	0.425114	-0.234225	-1.12663
ACR29849.1	BGLU_1G27830	BGLU_1G27830	0.0564285	-0.0983197	-0.164246	0.404798	0.371956	-0.0423404	-0.00949811
prmC	BGLU_1G04190	BGLU_1G04190	-1.78646	0.0891071	0.25483	-1.72463	0.128262	0.232155	-1.62074
ACR29021.1	BGLU_1G19070	BGLU_1G19070	2.26157	1.04825	-0.180514	0.218462	-0.577963	0.23638	1.0328
ACR31706.1	BGLU_2G13460	BGLU_2G13460	-0.30673	0.210007	0.432051	0.168743	0.3027	0.0492708	-0.0846871
ACR31062.1	BGLU_2G06260	BGLU_2G06260	2.46413	0.043885	-2.56005	3.17296	1.5353	-1.77746	-0.1398
lldD	BGLU_2G01320	BGLU_2G01320	-0.599537	1.36436	0.790665	-1.31977	-0.601908	-0.455372	-1.17323
ACR30417.1	BGLU_1G33550	BGLU_1G33550	-0.831363	-0.622215	-1.2473	0.928199	2.12539	-0.259263	-1.45645
ACR32474.1	BGLU_2G21690	BGLU_2G21690	1.06194	-0.92807	-0.404039	1.7168	-0.531507	-0.662328	1.58597
ACR27811.1	BGLU_1G06170	BGLU_1G06170	0.408818	-0.359163	-0.390654	0.805445	-0.0527024	-0.48082	0.377327
purD	BGLU_1G26360	BGLU_1G26360	-0.915728	0.48671	0.68174	-0.465932	0.755412	0.500645	-0.720698
ACR31137.1	BGLU_2G07160	BGLU_2G07160	1.88572	-0.973254	0.309532	2.49566	-0.319141	0.353709	3.16851
greB	BGLU_1G08330	BGLU_1G08330	0.518042	-0.464781	-0.212169	0.380674	-0.458705	-0.0687254	0.770654
ACR31951.1	BGLU_2G16090	BGLU_2G16090	0.381921	0.824465	0.388726	-0.366476	-0.00598018	0.306678	-0.0538185
accD	BGLU_2G08450	BGLU_2G08450	-0.524469	0.837301	0.357025	-0.392834	0.903054	0.291143	-1.00474
BGLU_1GT30	BGLU_1GT30	BGLU_1GT30	-0.847685	0.203308	0.67748	-1.38268	-0.043913	0.965251	-0.373513
tpx	BGLU_1G05030	BGLU_1G05030	0.257108	1.07995	0.530859	-0.614495	0.26001	0.582524	-0.291981
ACR29871.1	BGLU_1G28050	BGLU_1G28050	-0.386019	-0.164754	-0.124061	-0.200143	-0.025839	-0.171021	-0.345326
ACR28264.1	BGLU_1G10950	BGLU_1G10950	0.717402	0.223138	-0.12323	0.982102	0.310661	-0.300408	0.371034
tilS	BGLU_1G23590	BGLU_1G23590	-0.810214	-0.180869	-0.214432	-0.289051	0.357219	-0.197506	-0.843777
mnmG	BGLU_1G00650	BGLU_1G00650	0.486543	0.838909	0.362779	-0.086759	0.346962	0.444134	0.0104124
ACR31616.1	BGLU_2G12340	BGLU_2G12340	-1.73745	-0.224397	1.07778	-2.97716	-0.996257	1.54562	-0.43528
zapD	BGLU_1G04760	BGLU_1G04760	0.27443	0.329116	-0.194358	-0.110137	0.333806	0.194898	-0.249045
ACR31614.1	BGLU_2G12320	BGLU_2G12320	-0.0610476	-0.381783	0.0456073	0.232619	-0.106932	0.0267918	0.366343
ACR30675.1	BGLU_2G02010	BGLU_2G02010	0.0713325	0.358389	-0.277514	1.27504	1.50221	-0.337398	-0.564571
hcp	BGLU_2G04830	BGLU_2G04830	1.357	2.4733	2.86604	2.74057	1.67805	0.687212	1.74973
ACR31517.1	BGLU_2G11260	BGLU_2G11260	0.25497	-0.688951	-0.892641	0.799964	0.0628142	-0.68587	0.0512796
ACR29863.1	BGLU_1G27970	BGLU_1G27970	-0.806679	-0.201211	0.0692678	-0.222008	0.45887	0.144678	-0.5362
ACR27593.1	BGLU_1G03940	BGLU_1G03940	0.62496	-0.233563	-0.992897	-0.582924	-1.36828	-0.91973	-0.134375
ACR31591.1	BGLU_2G12050	BGLU_2G12050	0.125349	-0.670601	-0.0943142	0.0181066	-0.736544	-0.0530147	0.701636
ACR27607.1	BGLU_1G04080	BGLU_1G04080	-0.521345	-0.583579	-0.0590803	-0.478929	-0.418577	0.0635058	0.00315284
glnE	BGLU_1G06260	BGLU_1G06260	-0.0296794	-0.178705	-0.288625	0.0792655	0.0618796	-0.156986	-0.1396
hrcA	BGLU_1G06290	BGLU_1G06290	0.719194	0.202061	0.0984288	0.852798	0.043391	-0.193845	0.615562
ACR32061.1	BGLU_2G17200	BGLU_2G17200	-1.1562	-0.197247	0.16442	-0.817305	0.0952813	0.118051	-0.794536
ACR31590.1	BGLU_2G12040	BGLU_2G12040	0.348869	-1.11954	-0.890415	0.58047	-0.742766	-0.745239	0.577996
ubiD	BGLU_1G07890	BGLU_1G07890	0.194077	-0.0917281	0.0249279	0.447399	0.23344	0.0967745	0.310733
ACR29046.1	BGLU_1G19350	BGLU_1G19350	0.537566	0.792671	0.306008	-0.244154	-0.00224661	0.292811	0.0509034
ACR29905.1	BGLU_1G28390	BGLU_1G28390	1.99344	0.669863	0.0513256	2.83027	1.47942	0.0240516	1.37491
BGLU_4P0300	BGLU_4P0300	BGLU_4P0300	0.764757	-5.69047	-6.46859	-0.699485	-6.86994	-6.18382	-0.0133601
ACR32451.1	BGLU_2G21460	BGLU_2G21460	0.31554	-0.603029	-0.451503	0.945904	0.0798629	-0.398976	0.467065
ACR27605.1	BGLU_1G04060	BGLU_1G04060	0.0572949	-0.834595	-0.166913	-0.0389039	-0.953723	-0.189843	0.724977
guaA	BGLU_1G13000	BGLU_1G13000	0.211958	0.431825	0.517044	0.135967	0.181504	0.342714	0.297177
ACR30785.1	BGLU_2G03230	BGLU_2G03230	-0.25172	1.22022	0.775726	0.195282	1.4689	0.577402	-0.696213
BGLU_1GT17	BGLU_1GT17	BGLU_1GT17	-0.126372	-0.189068	-0.634988	-0.254315	0.089013	-0.228963	-0.572292
ACR32429.1	BGLU_2G21220	BGLU_2G21220	1.24481	0.0433858	-1.16663	4.6269	3.34524	-1.24686	0.0347964
ACR29022.1	BGLU_1G19080	BGLU_1G19080	1.74781	1.27008	0.237678	0.0905608	-0.412013	0.212837	0.715411
ACR29706.1	BGLU_1G26310	BGLU_1G26310	1.24548	0.868118	-0.774004	0.502518	-0.00254212	-0.901704	-0.396643
BGLU_4P0700	BGLU_4P0700	BGLU_4P0700	0.234491	-0.88671	-0.991134	0.62592	-0.421621	-0.917474	0.130067
queC	BGLU_1G34020	BGLU_1G34020	-1.0795	-0.0349738	0.123278	-0.517412	0.34377	-0.0600698	-0.921253
ACR27225.1	BGLU_1G00200	BGLU_1G00200	-0.726729	-0.922648	-1.72395	1.48849	2.05247	-0.964042	-1.52803
nuoC	BGLU_1G25920	BGLU_1G25920	0.180427	0.916514	0.755493	-0.0586088	0.138835	0.216849	0.0194047
fabV	BGLU_2G19640	BGLU_2G19640	-0.544897	0.105807	0.00735627	-0.167356	0.670749	0.194758	-0.643348
ACR30291.1	BGLU_1G32280	BGLU_1G32280	0.388748	0.716676	0.674493	0.167116	0.226322	0.405772	0.346565
ACR31061.1	BGLU_2G06250	BGLU_2G06250	0.227779	-1.0049	-0.12902	0.258814	-0.869927	-0.0250818	1.10366
ACR30407.1	BGLU_1G33450	BGLU_1G33450	0.727796	-0.461123	-2.68566	1.47186	1.03081	-1.9378	-1.49674
ACR30321.1	BGLU_1G32580	BGLU_1G32580	-0.130484	-0.478872	-0.24419	0.289379	-0.0227166	-0.207897	0.104198
ACR31899.1	BGLU_2G15470	BGLU_2G15470	0.840453	0.589676	-0.00326657	0.0453613	-0.225341	-0.0231916	0.247511
ACR29761.1	BGLU_1G26870	BGLU_1G26870	0.93035	0.622407	0.319101	0.271372	0.156875	0.512548	0.627044
ACR29270.1	BGLU_1G21640	BGLU_1G21640	0.211754	-0.341015	-0.391028	0.375821	0.149892	-0.0641878	0.161741
surE	BGLU_1G14390	BGLU_1G14390	0.0418521	-0.473621	-0.440813	0.141121	-0.155786	-0.222248	0.0746594
ACR27503.1	BGLU_1G03020	BGLU_1G03020	0.496946	-0.361395	-0.593306	0.540662	0.0117658	-0.263862	0.265035
ACR32172.1	BGLU_2G18460	BGLU_2G18460	-0.128477	-0.399989	-0.402811	-0.22529	-0.411447	-0.317456	-0.131299
ACR31619.1	BGLU_2G12370	BGLU_2G12370	0.79094	1.33347	1.44494	-0.242453	-0.0756712	1.06919	0.902403
hemC	BGLU_1G27930	BGLU_1G27930	-0.404662	-0.128024	0.251984	-0.196417	0.11347	0.285233	-0.0246538
queG	BGLU_1G29250	BGLU_1G29250	-0.0206261	-0.615734	-0.202106	0.172931	-0.453749	-0.233678	0.393002
ACR27515.1	BGLU_1G03140	BGLU_1G03140	0.995367	0.812256	0.208998	-0.0868924	0.000414634	0.479415	0.392108
ACR30021.1	BGLU_1G29580	BGLU_1G29580	0.586886	0.90955	0.194588	0.499502	0.665535	0.0379568	-0.128076
ACR30103.1	BGLU_1G30400	BGLU_1G30400	0.863791	0.143464	-0.0545164	1.22336	0.328027	-0.229519	0.66581
ACR32542.1	BGLU_2G22420	BGLU_2G22420	0.098651	-0.240353	-0.479795	0.483744	0.133	-0.491535	-0.14079
ACR30296.1	BGLU_1G32330	BGLU_1G32330	-0.0505669	0.355148	0.219679	-0.518322	0.0513588	0.383644	-0.186036
BGLU_1GR07	BGLU_1GR07	BGLU_1GR07	-0.954522	0.033325	0.606715	-0.179134	0.741821	0.539823	-0.381132
ACR30261.1	BGLU_1G31980	BGLU_1G31980	1.56704	-1.09573	-1.7519	1.75894	-0.572372	-1.42045	0.910868
hfq	BGLU_1G14550	BGLU_1G14550	-0.626927	0.905139	0.96776	-0.820721	0.673143	0.929558	-0.564306
ACR29839.1	BGLU_1G27730	BGLU_1G27730	-0.202419	-0.302665	0.358555	0.522829	0.400024	0.335996	0.458801
ACR31944.1	BGLU_2G16020	BGLU_2G16020	-0.124894	1.17203	0.40617	-0.790787	0.618572	0.518603	-0.890757
BGLU_1GT29	BGLU_1GT29	BGLU_1GT29	-1.0451	0.742168	0.602582	-1.94184	0.166908	0.924059	-1.18469
BGLU_4P1010	BGLU_4P1010	BGLU_4P1010	1.2473	0.734087	-0.410207	0	-11.4159	-11.6948	0.103004
ACR32749.1	BGLU_2P0900	BGLU_2P0900	1.60177	2.49676	0.662629	0.269664	1.28586	0.783836	-0.232365
ACR28481.1	BGLU_1G13290	BGLU_1G13290	0.505575	-0.600961	-0.369527	0.656593	-0.338376	-0.25796	0.737009
ACR30377.1	BGLU_1G33150	BGLU_1G33150	-1.07358	-0.112252	-1.16334	1.20845	2.79931	-0.533817	-2.12467
ACR32566.1	BGLU_2G22660	BGLU_2G22660	-0.567042	-0.194406	-0.224302	-0.190458	0.0898506	-0.31663	-0.596939
ACR28358.1	BGLU_1G11910	BGLU_1G11910	-0.982613	-0.159674	0.129041	-0.677095	0.253133	0.23633	-0.693898
glmU	BGLU_1G32780	BGLU_1G32780	-0.0436908	0.054647	0.0386516	-0.168394	-0.105136	0.00357125	-0.0596862
ACR28894.1	BGLU_1G17610	BGLU_1G17610	0.801658	1.62877	1.61504	0.821703	1.1804	1.14663	0.787926
ACR29084.1	BGLU_1G19750	BGLU_1G19750	0.268889	-0.714202	-0.65003	0.321494	-1.1399	-1.12834	0.333061
ACR32510.1	BGLU_2G22090	BGLU_2G22090	-0.0560459	0.70706	0.739271	0.500916	1.15828	0.633529	-0.0238345
ACR30859.1	BGLU_2G04010	BGLU_2G04010	0.893076	-0.669574	-0.615329	0.592737	-0.576997	-0.222413	0.947321
azoR	BGLU_1G04330	BGLU_1G04330	-1.06716	0.566045	0.149075	-0.694925	0.830237	0.0410358	-1.48413
ACR28536.1	BGLU_1G13870	BGLU_1G13870	1.3138	0.666756	0.44382	0.938796	-0.0582097	0.093862	1.09087
ACR27599.1	BGLU_1G04000	BGLU_1G04000	0.784279	-0.308098	-1.73407	0.0916294	-0.175408	-0.908733	-0.641696
folE2	BGLU_2G15930	BGLU_2G15930	-0.2106	-0.0019142	0.232275	-0.128082	0.0320893	0.18376	0.0235893
ACR27905.1	BGLU_1G07130	BGLU_1G07130	-1.11119	-0.00425464	0.155196	-0.877121	0.129687	0.0550705	-0.951738
ACR30173.1	BGLU_1G31100	BGLU_1G31100	0.106655	-0.577528	-0.424492	0.285565	-0.296664	-0.322537	0.259692
ACR30408.1	BGLU_1G33460	BGLU_1G33460	-0.76235	-0.754936	-0.378197	0.0951461	0.0860696	-0.394687	-0.385611
ACR31186.1	BGLU_2G07680	BGLU_2G07680	0.103019	0.683587	0.45694	0.340639	0.770812	0.306544	-0.123628
ACR29248.1	BGLU_1G21420	BGLU_1G21420	1.0301	0.362417	0.14458	0.267558	-0.504066	0.0406341	0.812259
rpmJ	BGLU_1G02800	BGLU_1G02800	-0.231064	0.684497	0.956357	-0.551494	0.206819	0.799108	0.0407954
ACR29710.1	BGLU_1G26350	BGLU_1G26350	-1.1287	-0.381207	0.21752	-0.339623	0.313686	0.123341	-0.529969
kup	BGLU_1G14630	BGLU_1G14630	0.178065	-0.621573	-0.0240124	0.635919	-0.0958091	0.0438975	0.775626
nadA	BGLU_1G28720	BGLU_1G28720	-0.34158	-0.0203304	-0.0718046	0.304443	0.590252	-0.107246	-0.393055
ACR30306.1	BGLU_1G32430	BGLU_1G32430	0.153366	0.0298784	-0.315475	0.0933221	0.0666792	-0.21863	-0.191987
ACR31922.1	BGLU_2G15750	BGLU_2G15750	0.486364	0.664614	0.226155	-0.125905	0.0260472	0.199858	0.0479054
ACR29415.1	BGLU_1G23230	BGLU_1G23230	-1.3841	1.24844	-0.746703	-0.340956	3.27726	0.238974	-3.37924
ACR27895.1	BGLU_1G07020	BGLU_1G07020	0.738363	0.646434	-0.135306	-0.262787	-0.238123	-0.0187137	-0.0433769
glyS	BGLU_1G30540	BGLU_1G30540	-0.383069	0.0917069	0.284237	-0.196755	0.108732	0.114948	-0.190539
ACR29898.1	BGLU_1G28320	BGLU_1G28320	0.109386	0.418268	0.0184683	-0.509519	-0.014352	0.204752	-0.290414
ACR30277.1	BGLU_1G32140	BGLU_1G32140	-0.0406225	-0.3369	-0.108153	0.151944	-0.145865	-0.109685	0.188124
panC	BGLU_1G28080	BGLU_1G28080	-0.721975	0.14754	0.131244	-0.999561	0.244388	0.505679	-0.738271
ACR29441.1	BGLU_1G23560	BGLU_1G23560	-0.111275	-0.00254541	-0.0553683	0.545448	0.662162	-0.0473834	-0.164098
ACR30393.1	BGLU_1G33310	BGLU_1G33310	0.38764	-0.243961	-0.123998	0.396106	-0.0507699	0.0607267	0.507603
ACR31063.1	BGLU_2G06270	BGLU_2G06270	2.59344	-0.466618	-2.22601	3.4024	1.11707	-1.45128	0.83405
ftsW	BGLU_1G04610	BGLU_1G04610	-0.268371	-0.0800759	-0.0861522	-0.550321	-0.182952	0.0929216	-0.274447
ACR28574.1	BGLU_1G14250	BGLU_1G14250	0.849106	-0.0918528	-0.451925	0.630323	-0.117693	-0.258982	0.489033
pdxH	BGLU_1G29320	BGLU_1G29320	1.31486	1.0353	0.102257	1.54277	0.589385	-0.571559	0.381822
ACR27592.1	BGLU_1G03930	BGLU_1G03930	0.689991	-0.27514	-0.877179	-0.704439	-1.56443	-0.772037	0.0879525
ACR28381.1	BGLU_1G12210	BGLU_1G12210	0.0852782	1.50129	0.774385	-1.12223	0.230903	0.711502	-0.641627
erpA	BGLU_1G05710	BGLU_1G05710	-0.0649778	1.62856	0.891734	-1.52202	0.358005	1.07822	-0.801803
ACR30378.1	BGLU_1G33160	BGLU_1G33160	-0.840858	0.333926	-1.43271	1.24858	3.32652	-0.529548	-2.60749
ACR29768.1	BGLU_1G26950	BGLU_1G26950	0.890095	-1.31917	-1.07089	0.691911	-1.83307	-1.38661	1.13837
BGLU_1GT06	BGLU_1GT06	BGLU_1GT06	-0.58629	-0.448635	0.176763	-0.222257	0.0120744	0.273441	0.0391089
ACR31395.1	BGLU_2G09910	BGLU_2G09910	-0.0888718	-2.50946	-0.758359	-0.118309	-2.65613	-0.875594	1.66223
ACR29081.1	BGLU_1G19720	BGLU_1G19720	0.430662	-0.353349	-0.52017	0.555538	-0.643773	-0.93547	0.263841
ACR31073.1	BGLU_2G06370	BGLU_2G06370	1.46704	-5.28829	-0.584741	0.0838188	-6.2095	-0.122731	6.17059
ACR27756.1	BGLU_1G05600	BGLU_1G05600	-0.313618	2.61036	2.02652	0.0586803	0.898057	-0.0580816	-0.897459
ACR29414.1	BGLU_1G23220	BGLU_1G23220	-1.60718	2.30289	-0.74053	-1.24083	3.76636	0.356583	-4.6506
ACR29560.1	BGLU_1G24830	BGLU_1G24830	0.159229	0.208314	-0.0630913	0.460016	0.700454	0.128261	-0.112176
ACR27928.1	BGLU_1G07360	BGLU_1G07360	-0.534762	0.873427	0.94354	-0.473577	0.392849	0.401776	-0.464649
ACR29030.1	BGLU_1G19170	BGLU_1G19170	2.30953	0.190678	-0.276807	0.800951	-1.50526	-0.464174	1.84204
ACR32517.1	BGLU_2G22160	BGLU_2G22160	-1.246	-0.426483	-0.353752	-0.0833761	0.745679	-0.344214	-1.17327
BGLU_1P1380	BGLU_1P1380	BGLU_1P1380	1.42701	0.872934	0.534243	0.421558	-0.297985	0.368771	1.08831
ACR30140.1	BGLU_1G30770	BGLU_1G30770	0.0367453	0.0341204	0.094343	-0.0294151	-0.00260583	0.123777	0.0969679
ACR31808.1	BGLU_2G14490	BGLU_2G14490	0.461188	0.912221	0.350438	0.253047	-4.91658	-5.27022	-0.100594
ACR32365.1	BGLU_2G20440	BGLU_2G20440	2.63716	1.4521	0.0951737	2.51432	0.632608	-0.601478	1.28023
ACR30094.1	BGLU_1G30310	BGLU_1G30310	-0.28391	-0.664674	-0.123771	0.200527	-0.216909	-0.160443	0.256993
ACR29407.1	BGLU_1G23130	BGLU_1G23130	-0.175234	-3.73578	-2.12125	0.0774786	-3.22002	-1.85821	1.4393
ACR27250.1	BGLU_1G00450	BGLU_1G00450	-0.500011	0.454201	0.345594	0.0820047	0.718217	0.0275951	-0.608617
ACR32456.1	BGLU_2G21510	BGLU_2G21510	-2.31027	-1.2037	-0.574453	-3.13723	-1.21241	0.243801	-1.68102
ACR28143.1	BGLU_1G09630	BGLU_1G09630	-0.340066	0.461886	0.66833	-0.513573	0.233322	0.613274	-0.133621
ACR29696.1	BGLU_1G26210	BGLU_1G26210	-0.46344	-0.480911	0.265051	-0.415909	-0.491596	0.206835	0.282522
ACR30729.1	BGLU_2G02640	BGLU_2G02640	1.31022	0.00685568	-1.3346	2.68577	1.95358	-0.763434	-0.0312346
ACR30113.1	BGLU_1G30500	BGLU_1G30500	-0.27989	1.07613	0.54336	-1.07026	0.35081	0.608406	-0.812662
mraY	BGLU_1G04590	BGLU_1G04590	-0.363231	0.38764	0.0549844	-0.459706	0.358943	0.122762	-0.695887
BGLU_4P0110	BGLU_4P0110	BGLU_4P0110	-0.789192	-4.71382	-3.73929	0.674977	-4.10115	-4.59079	0.185331
ACR29585.1	BGLU_1G25090	BGLU_1G25090	0.715649	-0.534932	-0.219223	2.25035	0.533019	-0.685973	1.03136
ACR30428.1	BGLU_1G33660	BGLU_1G33660	0.847235	-0.0243991	-0.192754	1.22466	0.288717	-0.257063	0.67888
dnaA	BGLU_1G00010	BGLU_1G00010	-0.216956	0.511496	0.678283	-0.245339	0.0868799	0.28205	-0.0501692
ACR29676.1	BGLU_1G26000	BGLU_1G26000	0.507865	1.48745	0.697347	-0.856703	0.447841	1.02231	-0.282237
ACR29520.1	BGLU_1G24420	BGLU_1G24420	-0.186325	-0.101576	0.454126	-0.198188	-0.0746427	0.492922	0.369377
ACR28115.1	BGLU_1G09340	BGLU_1G09340	0.0919439	-0.358699	-0.331832	0.1215	-0.0738462	-0.0765353	0.118811
BGLU_1P0350	BGLU_1P0350	BGLU_1P0350	0.127926	1.61466	0.887126	0	-10.4336	-11.4152	-0.59961
ACR29405.1	BGLU_1G23110	BGLU_1G23110	-0.571724	-3.09586	-1.99181	-0.236429	-2.91139	-2.14264	0.532328
ACR28186.1	BGLU_1G10120	BGLU_1G10120	0.325034	-0.501056	0.0775257	1.64487	-0.0874697	-0.828728	0.903615
ACR27998.1	BGLU_1G08150	BGLU_1G08150	-0.403222	0.110322	0.344465	-0.535656	-0.00900892	0.357568	-0.16908
ACR30287.1	BGLU_1G32240	BGLU_1G32240	0.367056	-0.215826	0.119963	0.393057	-0.236205	0.0735825	0.702845
ACR27369.1	BGLU_1G01680	BGLU_1G01680	-0.817749	0.167152	-0.193493	0.724759	2.19276	0.289607	-1.17839
ACR28537.1	BGLU_1G13880	BGLU_1G13880	-0.0248654	-0.0503731	0.302734	0.0162221	-0.0643605	0.247659	0.328242
ACR30272.1	BGLU_1G32090	BGLU_1G32090	-0.40402	0.219207	0.481398	-0.0106754	0.20617	0.0750154	-0.14183
ACR30179.1	BGLU_1G31160	BGLU_1G31160	-0.277164	-0.457939	-0.216451	-0.342545	-0.18721	0.119659	-0.0356761
panB	BGLU_1G06370	BGLU_1G06370	-0.520495	-0.163835	-0.0990713	-0.393371	0.238671	0.17631	-0.455731
ACR28068.1	BGLU_1G08850	BGLU_1G08850	-0.0444781	0.0788339	-0.0892102	0.178661	0.35686	-0.0343233	-0.212522
ACR27235.1	BGLU_1G00300	BGLU_1G00300	-0.00862075	-0.409881	-0.787144	0.405589	0.223509	-0.567964	-0.385884
lpxH	BGLU_1G23660	BGLU_1G23660	-0.611699	0.107299	0.242035	-0.711129	0.100762	0.334928	-0.476962
ACR29449.1	BGLU_1G23640	BGLU_1G23640	0.282186	0.679319	0.87982	0.252427	0.237892	0.468152	0.482687
ACR28755.1	BGLU_1G16140	BGLU_1G16140	1.00981	-0.823145	-0.344983	0.119339	-1.17237	0.196265	1.48797
ACR31383.1	BGLU_2G09790	BGLU_2G09790	-0.397683	-0.308749	-0.232203	-0.327081	-0.250556	-0.244612	-0.321138
BGLU_1P1070	BGLU_1P1070	BGLU_1P1070	0.0175137	-0.929099	-0.55744	-0.162226	-1.33078	-0.779385	0.389173
ACR28829.1	BGLU_1G16900	BGLU_1G16900	0.304026	-3.40638	-2.72696	2.24606	-1.96577	-3.22839	0.983443
Peptidase	BGLU_1G09440	BGLU_1G09440	-0.217093	0.125987	0.288789	-0.332917	-0.00406222	0.274563	-0.0542916
ACR31555.1	BGLU_2G11650	BGLU_2G11650	0.0679242	0.374867	0.703154	-0.233076	-1.05795	-0.428663	0.396211
ACR27779.1	BGLU_1G05850	BGLU_1G05850	0.582924	0.150168	-0.125575	0.726562	0.308962	-0.110418	0.307181
ACR31421.1	BGLU_2G10180	BGLU_2G10180	1.42859	0.0518547	0.38813	0.0674408	-1.36599	0.331441	1.76487
ACR32724.1	BGLU_2P0620	BGLU_2P0620	0.609412	-0.875799	-0.301778	0	-12.0007	-11.1992	1.18343
ACR29292.1	BGLU_1G21890	BGLU_1G21890	-0.0633228	0.34562	0.311773	-0.250318	0.0937061	0.246854	-0.0971699
ACR31344.1	BGLU_2G09380	BGLU_2G09380	0.121479	1.64356	0.341238	-0.793203	0.450814	0.0631705	-1.18085
ACR29986.1	BGLU_1G29230	BGLU_1G29230	0.417554	-0.374604	-0.188761	0.589092	-0.0664748	-0.0521695	0.603397
ACR27740.1	BGLU_1G05440	BGLU_1G05440	-0.671416	-0.320247	-0.097618	-0.491801	0.109782	0.152795	-0.448787
ACR30156.1	BGLU_1G30930	BGLU_1G30930	0.0846477	-0.156593	0.0669313	0.75172	0.343638	-0.09991	0.308172
ACR30435.1	BGLU_1G33730	BGLU_1G33730	-0.797119	0.102092	-0.10321	-0.775867	0.0244135	-0.202141	-1.00242
BGLU_1P1080	BGLU_1P1080	BGLU_1P1080	-0.0812436	-0.927096	-0.786201	0.156477	-0.648926	-0.745752	0.0596513
ACR28037.1	BGLU_1G08540	BGLU_1G08540	-0.407469	-0.180026	-0.360602	0.116624	0.511074	-0.193596	-0.588046
ACR28294.1	BGLU_1G11250	BGLU_1G11250	0.333803	0.763974	0.519251	-0.203685	0.337181	0.629946	0.0890794
gltX	BGLU_1G12360	BGLU_1G12360	-0.805185	0.109103	0.490271	-0.332272	0.576679	0.484934	-0.424017
Amidohydrolase	BGLU_2G18940	BGLU_2G18940	3.03451	1.31534	-0.392492	3.19479	1.05392	-0.814189	1.32668
ACR28080.1	BGLU_1G08970	BGLU_1G08970	0.519973	-0.305568	0.0674149	0.212428	-0.0963851	0.584143	0.892956
ACR31367.1	BGLU_2G09630	BGLU_2G09630	-1.86266	1.50323	3.72163	-1.10231	1.83933	3.29738	0.355739
ACR32541.1	BGLU_2G22410	BGLU_2G22410	0.729716	-0.11267	-0.663852	0.956356	0.0682639	-0.709557	0.178535
ACR27859.1	BGLU_1G06660	BGLU_1G06660	-0.224066	0.125852	-0.0509585	-0.154803	0.118265	-0.127808	-0.400876
anmK	BGLU_1G05720	BGLU_1G05720	0.092325	-0.267486	-0.182584	0.343246	0.0702861	-0.0957329	0.177227
ACR32508.1	BGLU_2G22070	BGLU_2G22070	0.00485235	0.62504	0.471067	1.22307	1.6423	0.270111	-0.14912
ACR27751.1	BGLU_1G05550	BGLU_1G05550	-0.0876705	-0.118847	-0.279294	0.599399	0.744239	-0.103278	-0.248118
ACR30128.1	BGLU_1G30650	BGLU_1G30650	0.0314631	-0.581189	-0.347641	0.387468	-0.219082	-0.341538	0.265011
ACR28353.1	BGLU_1G11860	BGLU_1G11860	0.693674	0.99556	0.0129234	-0.505524	0.0879576	0.304519	-0.288963
ACR27390.1	BGLU_1G01890	BGLU_1G01890	-0.892536	0.515676	0.505638	0.000394663	1.158	0.255029	-0.902574
ACR27810.1	BGLU_1G06160	BGLU_1G06160	0.266982	-0.532884	-0.607734	0.593598	-0.138558	-0.540024	0.192132
BGLU_1GR06	BGLU_1GR06	BGLU_1GR06	-0.950588	-0.15327	0.553098	0.105299	0.714806	0.365289	-0.244219
ACR29106.1	BGLU_1G19970	BGLU_1G19970	-0.73091	-0.164286	1.14149	-0.94938	-0.775083	0.749159	0.574862
ACR29687.1	BGLU_1G26110	BGLU_1G26110	0.229449	-0.0293329	-0.325607	0.395398	0.234016	-0.228206	-0.0668245
ACR27522.1	BGLU_1G03210	BGLU_1G03210	-0.312576	-0.151242	-0.110517	0.328623	0.475307	-0.125167	-0.271851
ACR27492.1	BGLU_1G02910	BGLU_1G02910	-0.627875	-0.566068	0.28695	-0.623802	-0.610138	0.238806	0.225142
ACR28990.1	BGLU_1G18660	BGLU_1G18660	0.155398	-0.711271	-0.461467	1.2139	0.416832	-0.391864	0.405202
ACR30186.1	BGLU_1G31230	BGLU_1G31230	0.729266	1.03411	0.477959	-0.824492	-0.280779	0.716829	0.173116
glcB	BGLU_2G07500	BGLU_2G07500	1.17756	0.374485	0.187695	0.509628	-0.556197	-0.0750579	0.990766
ACR28531.1	BGLU_1G13820	BGLU_1G13820	-0.0922096	0.493538	0.873955	-0.379046	-0.0280673	0.639187	0.288208
fur	BGLU_1G05410	BGLU_1G05410	0.0190832	1.11885	0.420656	-0.773584	0.619817	0.714292	-0.679109
ACR32436.1	BGLU_2G21290	BGLU_2G21290	-0.659797	0.983243	1.56621	-0.863046	-0.456518	0.329698	-0.0768306
ubiB	BGLU_1G30800	BGLU_1G30800	-0.240236	0.132487	0.208727	-0.295509	0.0463383	0.177851	-0.163996
ACR29897.1	BGLU_1G28310	BGLU_1G28310	-0.454413	-0.372992	-0.295883	-0.237148	0.0822841	-0.0578727	-0.377304
metZ	BGLU_2G08500	BGLU_2G08500	0.0102953	0.481353	0.0612468	0.0850744	0.522596	0.02771	-0.409811
ACR28141.1	BGLU_1G09610	BGLU_1G09610	-0.95762	-0.475875	0.327567	-0.183295	0.141897	0.171014	-0.154178
ACR31410.1	BGLU_2G10060	BGLU_2G10060	0.250447	0.496821	-0.808959	0.626463	-2.14071	-3.8225	-1.05533
ACR29515.1	BGLU_1G24370	BGLU_1G24370	-0.574688	0.00123705	-0.0901512	-0.548958	0.347294	0.230176	-0.666076
orn	BGLU_1G09120	BGLU_1G09120	0.236037	0.25184	0.075666	-0.179971	0.0387499	0.278585	0.0598637
ACR32427.1	BGLU_2G21200	BGLU_2G21200	0.288602	-0.281336	-0.577869	1.65328	1.46668	-0.194531	-0.00793142
ACR32035.1	BGLU_2G16950	BGLU_2G16950	0.498253	-0.129695	-0.454262	0.314767	-0.242157	-0.383237	0.173686
ACR28532.1	BGLU_1G13830	BGLU_1G13830	0.132619	-0.388132	-0.266109	0.561397	-0.00965431	-0.31641	0.254642
ACR32054.2	BGLU_2G17130	BGLU_2G17130	-0.574039	-0.0254146	0.485479	-0.0952461	0.539023	0.571124	-0.063145
Lipase/acylhydrolase	BGLU_1G02420	BGLU_1G02420	0.133404	0.0752671	-0.294347	0.246031	0.42997	-0.0522709	-0.23621
ACR30451.1	BGLU_1G33890	BGLU_1G33890	-0.0233249	0.677213	0.299457	-0.15855	0.674749	0.432218	-0.401081
bamE	BGLU_1G05420	BGLU_1G05420	-0.173323	0.547834	0.463675	-0.761054	0.14385	0.647422	-0.257482
ACR27879.1	BGLU_1G06860	BGLU_1G06860	0.796473	0.982084	0.549565	0.088934	-0.0586248	0.216396	0.363955
ACR27804.1	BGLU_1G06100	BGLU_1G06100	0.388394	0.0481021	0.24543	-0.0159674	-0.261233	0.340455	0.585721
ACR31694.1	BGLU_2G13340	BGLU_2G13340	0.711083	-1.35068	-0.709538	0.767479	-1.49249	-0.907742	1.35222
ACR32196.1	BGLU_2G18700	BGLU_2G18700	0.0279718	-0.388904	-0.279404	0.654406	0.354472	-0.162462	0.137472
ACR29739.1	BGLU_1G26650	BGLU_1G26650	0.733187	0.17376	0.286432	0.531275	-0.110752	0.203831	0.845859
engB	BGLU_1G02890	BGLU_1G02890	-0.29304	1.18978	0.88923	-0.846623	0.393767	0.646805	-0.593586
ACR29553.1	BGLU_1G24760	BGLU_1G24760	0.0188665	-0.500759	0.461316	-0.305599	-1.04994	0.236599	0.980941
ACR30394.1	BGLU_1G33320	BGLU_1G33320	0.239227	-0.0236019	-0.176593	0.225622	0.0855606	-0.053825	0.0862366
argA	BGLU_1G25070	BGLU_1G25070	-0.123688	-0.0181262	-0.147073	-0.292391	0.0189577	0.0587137	-0.252635
ACR29642.1	BGLU_1G25660	BGLU_1G25660	-0.497064	0.0998386	0.182028	-0.11908	0.539127	0.243332	-0.414874
ACR28404.1	BGLU_1G12450	BGLU_1G12450	-0.341907	-0.509108	-0.10003	0.060729	-0.198398	-0.191956	0.0671707
ACR29698.1	BGLU_1G26230	BGLU_1G26230	-0.425297	-0.632273	0.269273	-0.253649	-0.57095	0.158948	0.476249
ACR28933.1	BGLU_1G18020	BGLU_1G18020	-0.593498	-0.463246	-0.290362	0.118559	0.698047	0.158874	-0.420614
ACR29963.1	BGLU_1G29000	BGLU_1G29000	0.647337	-0.252988	-0.314795	0.995362	0.176013	-0.233818	0.585531
BGLU_2G01630	BGLU_2G01630	BGLU_2G01630	-1.32576	0.542618	0.269411	-1.55571	0.72259	0.67933	-1.59897
dctA	BGLU_1G31950	BGLU_1G31950	-0.569569	-0.0926297	-0.0923689	0.887431	1.62582	0.169086	-0.569308
ACR29589.1	BGLU_1G25130	BGLU_1G25130	0.887603	-0.468875	-0.379853	0.81627	-0.356113	-0.195758	0.976625
ACR29767.1	BGLU_1G26940	BGLU_1G26940	-0.342589	0.555903	0.436747	-0.156978	0.502425	0.197659	-0.461745
ACR31618.1	BGLU_2G12360	BGLU_2G12360	-1.37865	0.056948	1.19785	-1.42576	-0.172468	1.01554	-0.237748
BGLU_1GR03	BGLU_1GR03	BGLU_1GR03	-0.930757	-0.169313	0.526298	0.0769778	0.668573	0.35645	-0.235145
ACR32419.1	BGLU_2G21110	BGLU_2G21110	0.829653	0.0929065	-0.670451	0.0798278	-0.875444	-0.888976	0.0662955
recX	BGLU_1G29960	BGLU_1G29960	-0.325622	0.0695022	0.433833	-0.00548123	0.212598	0.256788	0.0387082
ACR29728.1	BGLU_1G26530	BGLU_1G26530	-0.135758	-0.0780127	-0.189637	-0.0552927	0.143987	-0.0481024	-0.247382
ACR31775.1	BGLU_2G14160	BGLU_2G14160	-0.566799	0.145258	0.00614524	0.210108	0.505524	-0.410496	-0.705912
ACR29624.1	BGLU_1G25480	BGLU_1G25480	-0.487283	0.109015	-0.339785	-0.721801	-0.0473201	-0.261602	-0.936083
xerC	BGLU_1G33720	BGLU_1G33720	-0.448383	-0.339016	-0.350222	-0.077316	0.0713542	-0.310918	-0.459589
ACR31940.1	BGLU_2G15980	BGLU_2G15980	0.620158	0.324361	0.148173	0.773596	0.442671	0.113045	0.44397
ACR31620.1	BGLU_2G12380	BGLU_2G12380	0.325522	0.249865	-0.0290992	0.340558	0.313375	0.0193745	0.0465576
ACR29921.1	BGLU_1G28580	BGLU_1G28580	-0.536073	0.650815	0.650932	-1.03666	0.120053	0.620753	-0.535956
ACR31688.1	BGLU_2G13260	BGLU_2G13260	-1.46785	2.02371	1.89024	-0.916819	2.13033	1.44583	-1.60132
ACR32189.1	BGLU_2G18630	BGLU_2G18630	1.29882	-4.56365	-4.65102	2.01538	-4.05166	-4.85559	1.21145
ACR28023.1	BGLU_1G08400	BGLU_1G08400	0.618077	-0.200543	0.200775	0.490268	-0.524448	0.00467942	1.0194
ACR32355.1	BGLU_2G20340	BGLU_2G20340	1.20385	0.276505	-0.453192	2.41667	1.01562	-0.926899	0.474158
ACR32572.1	BGLU_2G22720	BGLU_2G22720	-0.203233	-0.0112522	0.327819	0.0688778	-0.299701	-0.232741	0.135838
cheB	BGLU_1G01880	BGLU_1G01880	-0.822053	-0.311055	0.169057	0.157313	0.418138	-0.0811151	-0.34194
ACR27645.1	BGLU_1G04480	BGLU_1G04480	1.16344	-0.254933	-0.914145	-0.0407636	-0.937524	-0.392531	0.504229
ACR28374.1	BGLU_1G12100	BGLU_1G12100	0.173808	0.0348354	0.926834	-0.278387	-1.26379	0.0804063	1.06581
secF	BGLU_1G06040	BGLU_1G06040	-0.184476	0.0499747	0.206648	-0.255705	0.00466036	0.232562	-0.0278028
argH	BGLU_1G27960	BGLU_1G27960	-0.564555	0.0300939	0.0629311	-0.455153	0.24234	0.165776	-0.531718
ACR31819.1	BGLU_2G14600	BGLU_2G14600	1.26389	0.217883	0.565681	-0.310471	-1.34231	0.579851	1.61169
ACR31067.1	BGLU_2G06310	BGLU_2G06310	2.99352	-0.593408	-2.07144	4.55661	1.10434	-1.93678	1.51549
tgt	BGLU_1G06070	BGLU_1G06070	-0.984229	0.63052	0.542025	-0.877568	0.712597	0.51744	-1.07272
ACR29413.1	BGLU_1G23190	BGLU_1G23190	-0.417973	-3.27098	-3.08364	-1.30695	-4.21949	-3.14318	-0.230634
ACR30552.1	BGLU_2G00570	BGLU_2G00570	0.428046	0.62807	-0.257488	0.11076	0.151519	-0.416753	-0.457512
ACR29923.1	BGLU_1G28600	BGLU_1G28600	0.0848033	0.134761	-0.239804	0.154951	0.465087	0.0203751	-0.289762
recG	BGLU_1G06090	BGLU_1G06090	-0.271677	-0.249846	-0.24029	0.172491	0.161175	-0.273436	-0.262121
ACR27409.1	BGLU_1G02080	BGLU_1G02080	0.383522	-0.559482	-0.760944	0.624602	0.00334109	-0.439199	0.182061
ACR30133.1	BGLU_1G30700	BGLU_1G30700	0.287473	0.172111	0.530712	0.425964	-0.0675737	0.152537	0.646075
BGLU_2GR03	BGLU_2GR03	BGLU_2GR03	-0.911629	-0.223667	0.514848	0.207671	0.66689	0.286105	-0.173113
ACR32562.1	BGLU_2G22620	BGLU_2G22620	0.161349	-0.781984	-0.68206	0.532752	-0.0570026	-0.328481	0.261274
ACR28260.1	BGLU_1G10910	BGLU_1G10910	-0.034509	0.232663	-0.00176239	-0.256389	0.0984737	0.0859282	-0.268934
ACR28942.1	BGLU_1G18110	BGLU_1G18110	-0.242623	-0.241587	-0.537682	0.144156	0.286942	-0.395932	-0.538718
ACR31852.1	BGLU_2G14950	BGLU_2G14950	0.141338	-1.05364	-1.33098	0.338088	-0.243363	-0.717452	-0.136001
ACR31708.1	BGLU_2G13480	BGLU_2G13480	-0.362732	-0.335029	-0.101778	0.253692	0.357825	-0.0253488	-0.129482
ACR27919.1	BGLU_1G07270	BGLU_1G07270	-0.302155	0.215633	0.487183	-0.0082412	0.445693	0.423329	-0.030605
ACR31257.1	BGLU_2G08430	BGLU_2G08430	-0.521043	0.875945	0.330042	-1.26458	0.317209	0.514844	-1.06695
ACR31836.1	BGLU_2G14790	BGLU_2G14790	0.00838093	-0.422156	-0.638545	0.338361	0.0421382	-0.504231	-0.208008
ACR28776.1	BGLU_1G16360	BGLU_1G16360	0.794442	0.977334	0.530163	0.61685	0.366042	0.0964626	0.34727
ACR30788.1	BGLU_2G03260	BGLU_2G03260	-0.0084711	0.352402	-0.0909325	0.379744	0.749879	-0.0816713	-0.451806
ACR28265.1	BGLU_1G10960	BGLU_1G10960	1.07606	-0.0568914	-0.679869	1.08336	0.0760363	-0.554232	0.453087
ACR29686.1	BGLU_1G26100	BGLU_1G26100	0.134113	0.42491	0.388088	0.187583	0.295801	0.205508	0.0972901
ACR28267.1	BGLU_1G10980	BGLU_1G10980	0.422916	-0.396436	-0.222008	0.301795	-0.413531	-0.117982	0.597344
ACR31147.1	BGLU_2G07280	BGLU_2G07280	1.71189	0.202899	-0.811938	1.01575	-0.0503826	-0.369079	0.697049
ACR29267.1	BGLU_1G21610	BGLU_1G21610	0.512646	0.266032	0.195511	0.232264	0.195067	0.404929	0.442126
WcbA	BGLU_1G06500	BGLU_1G06500	-0.163656	0.0814551	0.0290044	-0.980837	-0.180866	0.583864	-0.216107
BGLU_3P1360	BGLU_3P1360	BGLU_3P1360	0.515585	-0.31773	0.00816606	0.318424	-2.00011	-1.47705	0.841481
ACR27762.1	BGLU_1G05680	BGLU_1G05680	0.282688	0.180113	0.648342	0.57566	0.212644	0.387902	0.750918
ACR31064.1	BGLU_2G06280	BGLU_2G06280	3.08607	0.195329	-2.00553	3.60331	1.47147	-1.24663	0.885211
ACR30772.1	BGLU_2G03090	BGLU_2G03090	0.247317	-1.65331	-1.12156	1.09943	-0.457278	-0.777634	0.779072
Pyrophosphatase	BGLU_1G04740	BGLU_1G04740	-0.773352	-0.223884	-0.0677089	-0.338237	0.266098	-0.0128429	-0.617177
BGLU_2GR06	BGLU_2GR06	BGLU_2GR06	-0.885143	-0.238646	0.505422	0.203615	0.672556	0.327866	-0.141075
hisH	BGLU_1G03350	BGLU_1G03350	-0.653471	0.0772469	-0.339666	-0.563145	0.207487	-0.299752	-1.07038
ACR31094.1	BGLU_2G06650	BGLU_2G06650	1.72434	1.06089	-0.0940912	0.151343	-0.119967	0.298044	0.569354
ACR30786.1	BGLU_2G03240	BGLU_2G03240	-0.228958	-0.40899	-0.580058	-0.268303	-0.369503	-0.501227	-0.400027
ACR28773.1	BGLU_1G16330	BGLU_1G16330	-0.729036	0.111665	0.285535	-0.515569	0.33439	0.294792	-0.555167
ACR32039.1	BGLU_2G16990	BGLU_2G16990	0.311565	-0.0179381	-0.141231	0.700796	0.381821	-0.130703	0.188272
ACR32502.1	BGLU_2G22010	BGLU_2G22010	1.41845	0.317221	-0.543694	1.38502	0.382485	-0.444994	0.557539
ACR32222.1	BGLU_2G18960	BGLU_2G18960	1.3132	0.962716	-0.146624	2.01061	1.18208	-0.624664	0.203859
ACR28169.1	BGLU_1G09940	BGLU_1G09940	-0.0637387	0.0843572	0.147054	-0.276735	-0.30165	-0.0259574	-0.00104197
ACR32067.1	BGLU_2G17260	BGLU_2G17260	1.40138	-0.527326	0.850617	0.379327	-1.73553	0.664467	2.77933
ACR27386.1	BGLU_1G01850	BGLU_1G01850	-0.493482	0.45085	0.527226	0.577711	1.352	0.357185	-0.417106
ACR27678.1	BGLU_1G04810	BGLU_1G04810	-0.543832	0.460534	0.310098	-1.09013	-0.149471	0.246387	-0.694268
ACR27921.1	BGLU_1G07290	BGLU_1G07290	-0.0216875	-0.274464	-0.0469885	0.199991	-0.0777069	-0.0719099	0.205788
pcm	BGLU_1G14400	BGLU_1G14400	-0.0355621	-0.296399	0.106716	0.0822989	-0.316368	-0.0311142	0.367553
ACR29835.1	BGLU_1G27690	BGLU_1G27690	0.146599	-0.0971506	-0.251903	0.753714	0.153553	-0.608314	-0.00815308
ACR28505.1	BGLU_1G13550	BGLU_1G13550	0.287649	-0.628245	-0.435629	0.706469	0.00123998	-0.224964	0.480265
ACR32036.1	BGLU_2G16960	BGLU_2G16960	0.571609	0.222604	-0.382566	0.214391	0.0128436	-0.235108	-0.0335612
ACR29083.1	BGLU_1G19740	BGLU_1G19740	0.214808	-0.671911	-0.85286	0.470528	-0.665645	-1.10231	0.0338586
uppP	BGLU_1G07710	BGLU_1G07710	-0.437302	0.213541	0.427139	-0.656616	0.0358397	0.468752	-0.223704
ACR28479.1	BGLU_1G13270	BGLU_1G13270	-0.05005	0.577474	0.280103	-0.388587	0.342299	0.383465	-0.347421
ACR27861.1	BGLU_1G06680	BGLU_1G06680	-0.477592	-0.49825	-0.401865	0.137334	0.105464	-0.413077	-0.381206
ACR32450.1	BGLU_2G21450	BGLU_2G21450	0.239409	0.0476228	0.0137063	0.344908	0.0295892	-0.109826	0.205493
ACR31066.1	BGLU_2G06300	BGLU_2G06300	2.78938	-0.34882	-1.5964	3.7175	1.12496	-1.05074	1.5418
ACR28992.1	BGLU_1G18680	BGLU_1G18680	0.404211	-0.279839	0.0725284	1.24809	0.782978	0.291466	0.756578
ACR27382.1	BGLU_1G01810	BGLU_1G01810	-1.91203	-0.0539503	0.153208	0.16514	1.99002	0.120002	-1.70488
ACR32043.1	BGLU_2G17030	BGLU_2G17030	-0.492341	-0.495264	-0.48225	-0.171984	0.00729855	-0.300045	-0.479327
trpE	BGLU_1G04400	BGLU_1G04400	-0.586556	0.0795628	0.297668	-0.198981	-0.0317552	-0.201225	-0.368451
rsmA	BGLU_1G30590	BGLU_1G30590	-0.652752	0.0809872	-0.0337241	-0.68426	0.216579	0.133375	-0.767464
ACR27230.1	BGLU_1G00250	BGLU_1G00250	-0.929806	-1.07402	-0.444884	0.140384	0.22825	-0.212802	-0.300667
hscA	BGLU_1G24660	BGLU_1G24660	-0.352169	-0.182205	0.0707815	-0.120622	-0.093104	-0.0716635	-0.0991818
ACR30078.1	BGLU_1G30150	BGLU_1G30150	-0.865534	-0.64712	-0.118022	-0.236206	0.130824	0.0305929	-0.336436
Cellulase	BGLU_2G21310	BGLU_2G21310	-0.538675	1.08038	1.64731	0.0327048	-0.237014	-0.241457	0.028261
ACR30424.1	BGLU_1G33620	BGLU_1G33620	0.998258	0.0498935	-0.0938917	0.916933	0.0658575	0.0033971	0.854473
BGLU_1P1400	BGLU_1P1400	BGLU_1P1400	0.485428	-0.309851	-0.0613155	0.176077	-1.76149	-1.2036	0.733964
ACR30259.1	BGLU_1G31960	BGLU_1G31960	1.11016	-1.18513	-1.14058	0.984686	-0.978446	-0.808414	1.15472
ACR29546.1	BGLU_1G24690	BGLU_1G24690	-0.0491689	0.09493	0.687472	0.511068	0.378365	0.41067	0.543373
ACR29621.1	BGLU_1G25450	BGLU_1G25450	1.30109	0.0105013	-2.70377	1.23872	0.513682	-2.13823	-1.41319
ACR32370.1	BGLU_2G20490	BGLU_2G20490	2.09912	2.00052	0.845265	1.68176	0.899596	0.161698	0.943858
ACR29291.1	BGLU_1G21880	BGLU_1G21880	-0.280805	-0.41057	-0.148252	-0.0811721	-0.146421	-0.0837359	-0.0184871
ACR29366.1	BGLU_1G22700	BGLU_1G22700	2.01965	-3.16843	-3.8607	0.00331294	-4.3017	-2.97764	1.32738
ACR27493.1	BGLU_1G02920	BGLU_1G02920	-0.365591	-0.616571	-0.0718645	0.076656	-0.292651	-0.190192	0.179115
kynB	BGLU_1G29380	BGLU_1G29380	1.25611	-0.420476	-1.51669	1.50451	-0.113429	-1.45805	0.159892
ACR31998.1	BGLU_2G16580	BGLU_2G16580	-0.0372644	0.00407302	0.421971	0.103587	-0.339249	-0.0622028	0.380633
ACR29738.1	BGLU_1G26640	BGLU_1G26640	-0.00421038	-0.398286	-0.0844822	0.723879	0.283789	-0.130496	0.309594
ACR30134.1	BGLU_1G30710	BGLU_1G30710	0.0185523	0.211014	0.654671	0.148839	-0.155393	0.157978	0.46221
ACR29925.1	BGLU_1G28620	BGLU_1G28620	0.0169804	0.168367	-0.591517	1.49894	1.96402	-0.277833	-0.742904
treA	BGLU_2G18010	BGLU_2G18010	0.859319	0.242611	-0.000575066	0.758238	0.128934	-0.0131715	0.616133
ACR32686.1	BGLU_2P0070	BGLU_2P0070	0.532731	-0.311601	-0.115489	0.235895	-2.03415	-1.5412	0.728843
ACR27791.1	BGLU_1G05970	BGLU_1G05970	0.0509695	-0.580432	-0.283721	0.22586	-0.247067	-0.125247	0.347681
ACR29933.1	BGLU_1G28700	BGLU_1G28700	-0.656689	0.202719	0.146276	-0.232839	0.539872	0.0595786	-0.713132
ACR32072.1	BGLU_2G17310	BGLU_2G17310	-0.174302	-0.452999	-0.095661	1.06683	0.13231	-0.751487	0.183036
leuC	BGLU_2G08330	BGLU_2G08330	0.851757	0.232218	0.141397	0.369417	-0.165953	0.225567	0.760936
ACR29727.1	BGLU_1G26520	BGLU_1G26520	-1.48901	-0.085576	0.0446943	-0.655768	0.775704	0.0727314	-1.35874
ACR27929.1	BGLU_1G07370	BGLU_1G07370	-0.635478	1.14603	1.19425	-0.826162	0.513318	0.75223	-0.587249
ACR28278.1	BGLU_1G11090	BGLU_1G11090	0.0627181	-0.367285	0.0120236	0.0195902	-0.434185	-0.0117485	0.442026
ACR30034.1	BGLU_1G29710	BGLU_1G29710	0.261011	0.256765	-0.280492	0.486735	0.555888	-0.207092	-0.276246
ACR30769.1	BGLU_2G03040	BGLU_2G03040	0.742676	0.469177	-0.0861525	0.514592	0.355239	0.0279922	0.187346
ACR28194.1	BGLU_1G10210	BGLU_1G10210	0.279464	-0.545491	-0.212565	0.680785	-0.0835561	-0.151951	0.612391
Rubredoxin	BGLU_1G07170	BGLU_1G07170	-0.634398	-0.335651	-0.335968	-0.161491	0.448569	-0.0246543	-0.634715
ACR30256.1	BGLU_1G31930	BGLU_1G31930	0.319812	-0.337113	-0.49724	0.703516	0.249053	-0.294779	0.159684
ACR30346.1	BGLU_1G32840	BGLU_1G32840	0.3725	-0.3083	-0.51235	0.0802367	-0.231898	-0.143686	0.168449
HdeA	BGLU_2G05450	BGLU_2G05450	2.37999	2.1311	1.11169	0.116108	-1.10351	0.140961	1.36058
ACR27920.1	BGLU_1G07280	BGLU_1G07280	0.00705428	0.603735	0.516149	-0.444372	0.18087	0.544711	-0.0805313
ACR28753.1	BGLU_1G16120	BGLU_1G16120	-1.50868	0.474278	1.18291	-0.910322	0.437722	0.547992	-0.800052
ACR30020.1	BGLU_1G29570	BGLU_1G29570	0.845507	0.225957	-0.0960372	0.643376	-0.0587921	-0.178656	0.523513
L-asparaginase	BGLU_1G13890	BGLU_1G13890	-0.785849	-0.36854	-0.221616	-0.470931	0.290984	0.122989	-0.638926
ACR27410.1	BGLU_1G02090	BGLU_1G02090	0.125085	-0.380592	-0.350586	0.82934	0.384074	-0.290175	0.155091
Rhamnosyltransferase	BGLU_1G07300	BGLU_1G07300	-0.622616	-0.303001	-0.138545	-0.26237	-0.0251773	-0.220968	-0.45816
ppk	BGLU_1G11520	BGLU_1G11520	-0.0199861	-0.305891	0.227868	-0.94308	-0.819025	0.637828	0.513773
ACR30800.1	BGLU_2G03390	BGLU_2G03390	1.5143	-0.84448	-0.205563	0.495345	-1.44946	0.208414	2.15322
ACR27912.1	BGLU_1G07200	BGLU_1G07200	0.0107816	-0.524212	-0.362476	0.331573	0.0156762	-0.143379	0.172518
ACR31096.1	BGLU_2G06670	BGLU_2G06670	0.650084	0.5853	0.345968	-0.0783285	-0.0483015	0.44078	0.410753
hemL	BGLU_1G08010	BGLU_1G08010	0.0654955	0.2529	0.317381	0.131626	0.202143	0.200493	0.129976
ACR30448.1	BGLU_1G33860	BGLU_1G33860	0.0853355	-0.579008	-0.530082	0.414811	-0.137375	-0.417925	0.134262
ACR31745.1	BGLU_2G13850	BGLU_2G13850	0.753318	-0.199344	0.251785	-0.373553	-1.02008	0.557916	1.20445
ACR28794.1	BGLU_1G16540	BGLU_1G16540	-0.318465	-0.619509	-0.499711	0.242576	0.164885	-0.276358	-0.198667
ACR27706.1	BGLU_1G05100	BGLU_1G05100	-0.122407	0.558009	0.439083	-0.219896	0.422161	0.400723	-0.241333
ACR28182.1	BGLU_1G10080	BGLU_1G10080	-0.18621	-1.04466	-0.943876	1.62918	0.738969	-0.97564	-0.0854283
ACR30416.1	BGLU_1G33540	BGLU_1G33540	-0.165773	-0.0193389	-1.50153	0.928848	2.04112	-0.53569	-1.64796
gshA	BGLU_1G34180	BGLU_1G34180	0.0692033	-0.123144	-0.103439	0.931771	0.693712	-0.14915	0.0889085
ACR28158.1	BGLU_1G09830	BGLU_1G09830	-0.769627	-0.457498	-0.0585814	-0.655906	-0.451971	-0.166776	-0.37071
ACR30189.1	BGLU_1G31260	BGLU_1G31260	0.78081	-0.528901	-0.420733	0.52303	-0.715702	-0.349754	0.888978
ACR28757.1	BGLU_1G16160	BGLU_1G16160	1.07854	-0.0926884	0.058308	0.420794	-0.725544	0.0831957	1.22953
ACR28793.1	BGLU_1G16530	BGLU_1G16530	0.0309518	-0.632165	-0.69306	0.34144	0.00774612	-0.363637	-0.0299435
ACR31979.1	BGLU_2G16390	BGLU_2G16390	0.465587	-0.392001	-0.0184434	0.604091	-0.169641	0.0654135	0.839145
ACR29411.1	BGLU_1G23170	BGLU_1G23170	-0.432494	-5.20933	-4.97141	-0.225826	-4.82292	-4.79167	-0.194578
ACR27248.1	BGLU_1G00430	BGLU_1G00430	-0.758774	-0.417246	0.368284	-0.0771153	-0.168988	-0.0651166	0.0267565
aroQ	BGLU_1G05080	BGLU_1G05080	-0.69144	0.650875	-0.0238089	-0.859896	0.728545	0.222317	-1.36612
ACR30142.1	BGLU_1G30790	BGLU_1G30790	-0.568738	-0.523446	-0.0553099	-0.32787	-0.250785	-0.0235171	-0.100602
ACR27860.1	BGLU_1G06670	BGLU_1G06670	-0.187498	-0.0667797	-0.207727	0.405806	0.468878	-0.265372	-0.328445
ACR29548.1	BGLU_1G24710	BGLU_1G24710	-0.343463	-0.188762	0.0708118	0.102445	-0.00601346	-0.192347	-0.083889
ACR29017.1	BGLU_1G19030	BGLU_1G19030	1.24798	0.974881	0.321017	-0.0416184	-0.274798	0.360939	0.594118
ACR28165.1	BGLU_1G09900	BGLU_1G09900	-0.185431	-0.121914	-0.180616	0.103259	0.375455	0.0280637	-0.244132
ACR28163.1	BGLU_1G09880	BGLU_1G09880	0.461997	0.0109623	-0.110586	0.501097	0.0727268	-0.0879222	0.340448
ACR31525.1	BGLU_2G11340	BGLU_2G11340	0.523126	-0.993713	-2.83136	0.755229	0.1031	-1.96665	-1.31452
ACR28737.1	BGLU_1G15960	BGLU_1G15960	-0.912193	0.271996	-0.0189364	-1.12167	0.278637	0.197186	-1.20312
BGLU_1G10340	BGLU_1G10340	BGLU_1G10340	0.167642	-0.235668	-0.481361	0.359243	0.0934754	-0.343819	-0.0780516
ACR29895.1	BGLU_1G28290	BGLU_1G28290	0.722734	0.226164	0.0366433	0.423547	-0.157746	-0.048081	0.533213
ACR28558.1	BGLU_1G14090	BGLU_1G14090	-0.189673	0.711503	0.51916	-0.628494	0.311805	0.558284	-0.382016
ACR30224.1	BGLU_1G31610	BGLU_1G31610	-0.460261	-0.15733	-0.0303222	-0.156234	0.102151	-0.0748675	-0.333253
ACR29929.1	BGLU_1G28660	BGLU_1G28660	-0.155623	0.0878097	0.476858	-0.551897	-0.0796569	0.705665	0.233425
ACR30534.1	BGLU_2G00380	BGLU_2G00380	0.00666925	0.812924	0.656184	0.506375	1.04207	0.385629	-0.150071
ACR32374.1	BGLU_2G20550	BGLU_2G20550	-0.309277	2.20353	2.59268	0.635276	-0.188596	-0.743998	0.079874
ACR28832.1	BGLU_1G16930	BGLU_1G16930	-0.452867	-2.06339	-0.760557	0.292297	-1.52836	-0.970692	0.849967
argJ	BGLU_1G04720	BGLU_1G04720	-0.485929	0.464035	0.242055	-0.367371	0.516027	0.17549	-0.707909
ACR28557.1	BGLU_1G14080	BGLU_1G14080	-0.236663	0.137928	0.264966	-0.409203	0.040367	0.339945	-0.109625
coq7	BGLU_1G04520	BGLU_1G04520	-0.702888	-0.41303	0.1507	0.0324946	0.440561	0.268908	-0.139158
ACR30181.1	BGLU_1G31180	BGLU_1G31180	-0.211706	-0.0298247	0.335449	-0.196405	-0.038261	0.311711	0.153567
ACR29379.1	BGLU_1G22830	BGLU_1G22830	0.465113	-0.579787	-0.16957	0.639489	-0.274047	-0.0382055	0.87533
ACR32002.1	BGLU_2G16620	BGLU_2G16620	0.582145	0.476126	-0.933767	0.933317	-2.69301	-4.45407	-0.827748
ACR30175.1	BGLU_1G31120	BGLU_1G31120	-0.796322	-0.299048	-0.0252892	-0.203174	0.304397	-0.014992	-0.522563
ACR28830.1	BGLU_1G16910	BGLU_1G16910	0.345796	-3.31934	-1.89707	1.92714	-2.43606	-2.59514	1.76807
ACR30403.1	BGLU_1G33410	BGLU_1G33410	-0.0900976	0.9397	0.662727	-0.512576	0.492168	0.637673	-0.367071
ACR31419.1	BGLU_2G10150	BGLU_2G10150	0.753184	-0.166452	-0.556505	0.499749	-0.191136	-0.327754	0.363131
ACR32285.1	BGLU_2G19620	BGLU_2G19620	0.688685	-0.815968	-0.841886	0.467065	-0.710792	-0.51509	0.662767
ACR30995.1	BGLU_2G05520	BGLU_2G05520	0.51572	-0.494234	0.000884746	0.689553	-0.513056	-0.191771	1.01084
ACR30427.1	BGLU_1G33650	BGLU_1G33650	-0.605041	-0.624863	-0.516712	0.013718	0.256269	-0.254339	-0.49689
thyA	BGLU_1G09170	BGLU_1G09170	0.0591413	-0.410687	-0.0323247	0.695062	0.187987	-0.0695718	0.437503
ACR28713.1	BGLU_1G15720	BGLU_1G15720	1.99474	-2.55576	-2.4381	3.04336	-1.98245	-2.9134	2.11241
aroK	BGLU_1G03030	BGLU_1G03030	0.303984	0.68703	-0.191878	-0.495016	0.252997	0.173088	-0.574925
ACR27584.1	BGLU_1G03850	BGLU_1G03850	0.848838	0.241593	-0.556849	-0.465204	-0.816967	-0.301366	0.0503965
ACR32409.1	BGLU_2G21010	BGLU_2G21010	2.88113	0.462686	1.66432	-0.827168	-3.43299	1.47694	4.08276
ACR28407.1	BGLU_1G12480	BGLU_1G12480	-0.351529	-0.516237	-0.125064	-0.17006	-0.323873	-0.114168	0.039645
ACR27600.1	BGLU_1G04010	BGLU_1G04010	1.46208	-1.01908	-2.25484	0.291394	-1.12954	-1.19462	0.226319
ACR28771.1	BGLU_1G16310	BGLU_1G16310	0.801608	1.01398	-0.17975	-0.0266822	0.484389	0.118953	-0.392119
ACR28167.1	BGLU_1G09920	BGLU_1G09920	-0.516559	-0.391579	-0.16572	0.447231	0.453095	-0.284837	-0.2907
ACR27252.1	BGLU_1G00470	BGLU_1G00470	-0.691541	-0.574002	-0.163933	0.16359	0.0654913	-0.37957	-0.281472
ACR31314.1	BGLU_2G09050	BGLU_2G09050	-1.13219	-0.386553	0.0914158	-0.525745	0.234968	0.106492	-0.65422
bioF	BGLU_1G32440	BGLU_1G32440	0.355798	0.0352228	-0.283092	0.293629	-0.0970293	-0.353176	0.0374831
ACR27630.1	BGLU_1G04320	BGLU_1G04320	-0.242013	0.345751	0.135903	0.0134993	0.647678	0.182317	-0.451862
plsY	BGLU_1G29210	BGLU_1G29210	-1.02976	-0.832909	-0.395782	-0.058185	0.205725	-0.328727	-0.592638
ACR28568.1	BGLU_1G14190	BGLU_1G14190	-0.118711	-0.303941	-0.495656	-0.119253	-0.108227	-0.299401	-0.310426
ACR27591.1	BGLU_1G03920	BGLU_1G03920	0.936056	0.435519	-0.486903	-0.392496	-1.26875	-0.86262	0.0136338
ACR32137.1	BGLU_2G18050	BGLU_2G18050	0.377959	0.347057	0.0984563	0.0592252	0.125006	0.195139	0.129359
ACR29025.1	BGLU_1G19110	BGLU_1G19110	1.80603	1.36403	0.500959	-0.783812	-1.40845	0.31832	0.942956
ACR27882.1	BGLU_1G06890	BGLU_1G06890	1.42132	0.276449	-0.26503	1.24557	0.234346	-0.131383	0.879842
ACR27718.1	BGLU_1G05220	BGLU_1G05220	-0.0836938	-0.981901	0.577178	1.6417	0.340175	0.173859	1.47538
ACR30158.1	BGLU_1G30950	BGLU_1G30950	-0.709085	-0.516015	0.499899	-0.141786	-0.257589	0.191026	0.306829
ACR30761.1	BGLU_2G02960	BGLU_2G02960	-0.0411524	-0.00911833	0.181875	-0.0415188	-0.121736	0.0696241	0.149841
ACR32006.1	BGLU_2G16660	BGLU_2G16660	0.782799	0.638455	-1.09697	0.524294	-2.89949	-4.37641	-0.952631
ACR31378.1	BGLU_2G09740	BGLU_2G09740	1.66008	-0.0431008	-3.0096	0.907144	-0.00451372	-2.21807	-1.30641
ACR32016.1	BGLU_2G16760	BGLU_2G16760	-0.123261	-0.384122	-0.283484	0.474785	0.0297287	-0.467679	-0.0226219
hisC	BGLU_1G03320	BGLU_1G03320	-0.677009	-0.180518	-0.230425	-0.316405	0.372566	-0.0379451	-0.726916
ACR28060.1	BGLU_1G08770	BGLU_1G08770	-0.470345	0.531135	0.426588	-0.673629	0.400534	0.499272	-0.574891
BGLU_4P1020	BGLU_4P1020	BGLU_4P1020	0.702739	0.440035	-0.334374	0	-11.1357	-11.5894	-0.0716697
ruvB	BGLU_1G05780	BGLU_1G05780	-0.0750355	0.462886	0.434063	-0.314443	0.196913	0.407497	-0.103858
ACR31881.1	BGLU_2G15250	BGLU_2G15250	0.435537	0.0352778	-0.138316	-0.301188	-0.587677	-0.024546	0.261943
pqqB	BGLU_2G22330	BGLU_2G22330	0.0614564	0.460426	-0.0953447	0.161159	0.364066	-0.291407	-0.494315
ACR27220.1	BGLU_1G00150	BGLU_1G00150	-0.4158	-0.00568101	-0.110268	-0.00164472	0.501266	-0.0174769	-0.520387
ACR31292.1	BGLU_2G08800	BGLU_2G08800	2.37586	0.0785078	0.145355	2.00285	-0.792095	-0.352234	2.44271
BGLU_3P1390	BGLU_3P1390	BGLU_3P1390	0.901614	-0.548878	0.56442	1.08097	-0.343913	0.590027	2.01491
mrdA	BGLU_1G33970	BGLU_1G33970	-0.411943	0.0700386	-0.198911	-0.604198	0.0873863	0.0106908	-0.680893
ACR30796.1	BGLU_2G03350	BGLU_2G03350	0.972529	-0.228562	-0.698453	0.927891	0.287967	-0.137285	0.502638
ACR28840.1	BGLU_1G17010	BGLU_1G17010	0.924975	-1.79328	-3.21214	1.80468	-1.71795	-4.01651	-0.493883
ACR30223.1	BGLU_1G31600	BGLU_1G31600	-0.942952	-0.522971	-0.419813	-0.380757	0.00473038	-0.454307	-0.839794
ACR29554.1	BGLU_1G24770	BGLU_1G24770	-0.387112	0.416168	0.482895	-0.000839209	0.70974	0.390194	-0.320385
ACR31834.1	BGLU_2G14770	BGLU_2G14770	-0.280932	-0.624903	-0.491618	-0.553853	-0.686691	-0.280485	-0.147647
ACR28156.1	BGLU_1G09810	BGLU_1G09810	0.516995	2.22253	0.923533	-1.11511	0.50473	0.837836	-0.782002
ACR31898.1	BGLU_2G15460	BGLU_2G15460	0.583955	-0.136168	0.169567	-0.0384816	-0.908969	0.0192018	0.88969
ACR29927.1	BGLU_1G28640	BGLU_1G28640	-0.942251	-0.702772	-1.03755	0.91522	1.62101	-0.571238	-1.27703
ACR29883.1	BGLU_1G28170	BGLU_1G28170	0.0927536	-0.378235	-0.664458	-0.375395	-0.371764	-0.189839	-0.19347
ACR28591.1	BGLU_1G14430	BGLU_1G14430	0.366665	-0.171844	0.0693022	0.122275	-0.4001	0.0854362	0.607812
ACR30957.1	BGLU_2G05100	BGLU_2G05100	-0.16634	-0.042122	-0.0998571	-0.183366	0.07288	0.0321709	-0.224075
ACR28108.1	BGLU_1G09260	BGLU_1G09260	-1.27504	0.0305282	0.934916	-0.0428535	0.940494	0.612693	-0.370654
ACR27984.1	BGLU_1G08000	BGLU_1G08000	0.246055	0.0963082	-0.11761	0.492425	0.38051	-0.0797772	0.0321375
ACR29939.1	BGLU_1G28760	BGLU_1G28760	-0.580029	-0.266227	0.0579282	-0.334318	0.102636	0.181081	-0.255873
ACR28564.1	BGLU_1G14150	BGLU_1G14150	-0.357021	0.0842541	0.279983	-0.178	0.18501	0.201718	-0.161292
BGLU_4P0970	BGLU_4P0970	BGLU_4P0970	1.10344	1.32217	0.650709	0	-10.274	-10.2241	0.431971
panD	BGLU_1G28090	BGLU_1G28090	-0.712282	-0.0908675	-0.0520938	-0.732064	0.21039	0.268946	-0.673508
ACR32690.1	BGLU_2P0150	BGLU_2P0150	0.274945	0.945673	0.26858	2.75959	-8.26633	-11.4281	-0.402148
hisF	BGLU_1G03370	BGLU_1G03370	-0.0192865	-0.120222	-0.229703	0.33467	0.341485	-0.121953	-0.128768
ACR31065.1	BGLU_2G06290	BGLU_2G06290	2.87368	-0.305445	-1.3119	4.0137	1.03721	-1.10926	1.86723
ACR31702.1	BGLU_2G13420	BGLU_2G13420	-0.343754	-0.326084	0.129129	-0.0965593	-0.253654	-0.0456353	0.111459
BGLU_1P0460	BGLU_1P0460	BGLU_1P0460	1.28555	1.70359	2.12864	0	-9.94566	-8.61703	1.71061
ACR29961.1	BGLU_1G28980	BGLU_1G28980	-1.26795	-1.07777	0.662565	-0.703451	-0.896397	0.279439	0.472385
ACR30206.1	BGLU_1G31430	BGLU_1G31430	0.13023	-0.462142	-0.276494	0.611861	0.184089	-0.111893	0.315879
Antioxidant	BGLU_1G14050	BGLU_1G14050	-0.173118	0.360836	0.36108	-0.77353	0.0189317	0.619588	-0.172873
ACR31757.1	BGLU_2G13980	BGLU_2G13980	0.516553	-1.01566	-0.289659	1.10705	-0.41234	-0.276833	1.24256
BGLU_1P0770	BGLU_1P0770	BGLU_1P0770	0.134525	-0.132029	0.84901	-0.0543603	-1.21019	-0.0402621	1.11556
ACR28569.1	BGLU_1G14200	BGLU_1G14200	-0.568334	-0.0768193	-0.310527	-0.541066	0.301057	0.0400812	-0.802042
ACR31707.1	BGLU_2G13470	BGLU_2G13470	-0.38336	-0.157848	0.0676567	0.13836	-0.0383421	-0.334557	-0.157856
psd	BGLU_1G26050	BGLU_1G26050	-0.794755	-0.433043	0.0789546	-0.493837	-0.00778242	0.203297	-0.282757
dcd	BGLU_1G27990	BGLU_1G27990	-0.33083	1.06789	0.509985	-1.21854	0.372278	0.70208	-0.888738
ACR32094.1	BGLU_2G17540	BGLU_2G17540	0.816491	-2.91152	-1.71161	0.90347	-3.66523	-2.5523	2.0164
ACR30332.1	BGLU_1G32690	BGLU_1G32690	-0.394867	2.25242	-1.56667	-5.09558	-1.30948	-0.427856	-4.21396
ACR29079.1	BGLU_1G19700	BGLU_1G19700	-0.459285	0.890795	0.146578	-0.758736	0.624811	0.180044	-1.2035
xylB	BGLU_1G29430	BGLU_1G29430	1.02719	-0.226803	-1.2135	1.06861	0.400031	-0.628088	0.0404946
prpB	BGLU_2G21710	BGLU_2G21710	0.597299	-0.479159	-0.862254	1.27586	0.45318	-0.608472	0.214204
ACR30911.1	BGLU_2G04560	BGLU_2G04560	1.03773	-0.315125	-0.584958	-0.167527	-1.32661	-0.391189	0.767894
carA	BGLU_1G11350	BGLU_1G11350	-0.83842	0.117821	0.654245	-0.360494	0.145441	0.203938	-0.301996
ACR31781.1	BGLU_2G14220	BGLU_2G14220	0.203154	-0.141205	-0.0598013	0.308384	0.0113479	-0.0124785	0.284558
ACR27778.1	BGLU_1G05840	BGLU_1G05840	0.420324	-0.0258839	-0.198344	0.537192	0.0893289	-0.199999	0.247864
ACR29107.1	BGLU_1G19980	BGLU_1G19980	-0.650792	0.00983286	1.10446	-1.13604	-0.567245	1.01262	0.443832
ACR30410.1	BGLU_1G33480	BGLU_1G33480	-1.51779	-0.330446	-0.520811	0.399543	1.95683	-0.15087	-1.70815
fbp	BGLU_1G08410	BGLU_1G08410	0.0917396	1.17796	0.916753	-0.626714	0.560065	1.01731	-0.169466
ACR30992.1	BGLU_2G05490	BGLU_2G05490	0.697606	-0.19838	-0.413691	0.432462	-0.393325	-0.343492	0.482295
ACR31069.1	BGLU_2G06330	BGLU_2G06330	0.540876	-0.727357	-0.660143	0.0078653	-1.03885	-0.438622	0.60809
ACR28036.1	BGLU_1G08530	BGLU_1G08530	-0.617443	0.122631	0.0317537	-0.739746	0.142883	0.174309	-0.70832
ACR30152.1	BGLU_1G30890	BGLU_1G30890	0.0335735	-0.202306	0.127497	0.662118	0.192598	-0.106144	0.363376
rimO	BGLU_1G15910	BGLU_1G15910	-0.0442245	0.598512	0.344004	-0.354447	0.403496	0.459211	-0.298732
BGLU_3P1280	BGLU_3P1280	BGLU_3P1280	0.266047	0.945835	0.183412	1.34377	-9.69976	-11.5399	-0.496376
ACR29720.1	BGLU_1G26450	BGLU_1G26450	-0.562202	-0.589949	-0.0750233	0.0759886	-0.0312611	-0.154527	-0.0472768
ACR30893.1	BGLU_2G04350	BGLU_2G04350	0.22186	-0.0535852	-0.0899211	0.665464	0.470872	-0.0090684	0.185524
ACR28736.1	BGLU_1G15950	BGLU_1G15950	0.100462	0.707558	-0.0768868	-0.395614	0.608672	0.320303	-0.683983
ACR29700.1	BGLU_1G26250	BGLU_1G26250	-0.0565643	-0.510998	-0.292694	-0.0150559	-0.283142	-0.106347	0.161739
ACR31038.1	BGLU_2G05970	BGLU_2G05970	0.866623	1.15452	0.158021	-0.671842	-0.0333452	0.508618	-0.129879
ACR32273.1	BGLU_2G19500	BGLU_2G19500	0.457173	-0.294814	0.0401535	0.206733	-0.548143	0.0372648	0.792141
ACR28508.1	BGLU_1G13580	BGLU_1G13580	-0.31006	-0.555956	0.157943	0.100361	-0.201753	0.101725	0.403838
ACR28002.1	BGLU_1G08190	BGLU_1G08190	-0.479221	0.742883	0.657764	-0.430972	0.73091	0.597541	-0.56434
ACR27939.1	BGLU_1G07470	BGLU_1G07470	-0.744131	-0.374245	-0.0029969	-0.350189	0.104947	0.0822524	-0.372883
ACR27597.1	BGLU_1G03980	BGLU_1G03980	1.10593	-0.409779	-1.44102	-0.293607	-1.12724	-0.758946	0.0746905
ACR29634.1	BGLU_1G25580	BGLU_1G25580	1.09746	0.788366	0.902693	0.261495	-0.226283	0.72401	1.21179
ACR29433.1	BGLU_1G23470	BGLU_1G23470	0.191062	-0.0832159	0.734831	-0.0173837	-1.11221	-0.0857139	1.00911
ACR28090.1	BGLU_1G09070	BGLU_1G09070	-0.135589	-0.359355	-0.0875959	-0.386515	-0.651861	-0.129175	0.13617
ACR28308.1	BGLU_1G11390	BGLU_1G11390	-0.503243	-0.153675	-0.365164	0.123676	0.611415	-0.226992	-0.714731
ACR29118.1	BGLU_1G20090	BGLU_1G20090	-0.475216	-0.388305	-1.58161	0.00332599	0.988158	-0.68369	-1.66852
ACR29904.1	BGLU_1G28380	BGLU_1G28380	2.00781	0.0862609	-0.538668	3.11276	1.23077	-0.499101	1.38288
ACR29284.1	BGLU_1G21810	BGLU_1G21810	-0.402336	0.525009	0.703777	0.154101	0.255039	-0.122629	-0.223567
ACR27228.1	BGLU_1G00230	BGLU_1G00230	-1.42318	0.327608	-1.30203	0.649942	3.19328	-0.509479	-3.05282
ACR30608.1	BGLU_2G01160	BGLU_2G01160	2.03803	0.0290432	-0.482711	1.29512	-0.393518	-0.162361	1.52628
ACR27904.1	BGLU_1G07120	BGLU_1G07120	0.984414	0.195197	-0.353272	1.0385	0.140567	-0.461989	0.435945
ACR32728.1	BGLU_2P0670	BGLU_2P0670	0.192648	-0.132774	0.761666	-0.114806	-1.26325	-0.0613535	1.08709
ACR27251.1	BGLU_1G00460	BGLU_1G00460	-0.521106	-0.411982	0.0878012	0.182698	0.118215	-0.0858063	-0.0213231
ACR32037.1	BGLU_2G16970	BGLU_2G16970	0.546847	-0.0280579	-0.415376	0.264835	-0.18446	-0.289766	0.159529
ACR30247.1	BGLU_1G31840	BGLU_1G31840	-0.58786	0.240861	0.307991	-1.1279	-0.280705	0.326459	-0.520731
ACR31019.1	BGLU_2G05760	BGLU_2G05760	0.200872	-4.88131	-2.64452	-0.48087	-4.88166	-1.96313	2.43766
Protein-tyrosine-phosphatase	BGLU_1G24720	BGLU_1G24720	-0.0135727	-0.283123	0.074847	-0.281791	-0.425223	0.200966	0.344398
BGLU_1GT54	BGLU_1GT54	BGLU_1GT54	-0.21097	0.677395	0.443865	-0.666812	0.330474	0.552785	-0.444501
selO	BGLU_1G13690	BGLU_1G13690	0.568879	0.406025	0.326507	0.196525	-0.210513	0.0823228	0.489361
ACR29655.1	BGLU_1G25790	BGLU_1G25790	0.431315	0.917169	0.834542	-0.160457	0.145072	0.654217	0.348688
miaB	BGLU_1G30460	BGLU_1G30460	-1.02866	0.636129	0.547067	-1.23694	0.300642	0.419861	-1.11772
ACR28094.1	BGLU_1G09110	BGLU_1G09110	-0.100406	0.0914951	0.335255	-0.220552	-0.0196334	0.344273	0.143354
BGLU_4P0370	BGLU_4P0370	BGLU_4P0370	-0.0146562	-7.82053	-7.66385	-0.846367	-7.21813	-6.22974	0.142023
ACR32225.1	BGLU_2G18990	BGLU_2G18990	0.0188676	0.117187	-0.150993	-0.184778	0.124568	0.060033	-0.249312
ACR28461.1	BGLU_1G13060	BGLU_1G13060	0.14691	-0.857462	-0.227508	-0.3942	-0.238529	0.932535	0.776864
ACR30007.1	BGLU_1G29440	BGLU_1G29440	0.660918	-0.500599	-1.00952	0.909287	0.198803	-0.558489	0.151995
ACR27883.1	BGLU_1G06900	BGLU_1G06900	0.226568	-1.19532	-0.774829	1.02523	-0.216388	-0.594556	0.647057
Methyltransferase	BGLU_1G04070	BGLU_1G04070	-0.424407	-0.279659	-0.401537	-0.600265	-0.196604	-0.142624	-0.546285
hemH	BGLU_1G06300	BGLU_1G06300	-0.134305	0.0591223	0.286426	-0.114956	-0.145497	0.0624577	0.0929984
ACR27931.1	BGLU_1G07390	BGLU_1G07390	-0.491141	0.118754	0.274979	-0.536916	-0.0906935	0.111307	-0.334916
ACR28038.1	BGLU_1G08550	BGLU_1G08550	-0.743803	-0.214923	0.13916	-0.444854	0.116153	0.171287	-0.38972
prmB	BGLU_1G12570	BGLU_1G12570	-0.5174	-0.133436	0.0413398	-0.247824	-0.00112319	-0.0959238	-0.342625
ACR30959.1	BGLU_2G05120	BGLU_2G05120	0.510277	0.118883	0.103771	0.673593	-1.31599	-1.49442	0.495164
pgi	BGLU_1G13590	BGLU_1G13590	0.587236	0.126089	0.0606604	0.397364	0.0249768	0.14942	0.521807
ACR27612.1	BGLU_1G04130	BGLU_1G04130	-0.773778	-0.112109	-0.450003	-0.3533	0.617046	-0.141326	-1.11167
ACR30991.1	BGLU_2G05480	BGLU_2G05480	1.02395	1.11722	0.252606	0.94536	0.686738	-0.0992832	0.159339
Acetyltransferase	BGLU_1G08170	BGLU_1G08170	0.958928	1.02027	-0.313434	-0.255253	0.325388	0.205867	-0.374774
ACR29723.1	BGLU_1G26480	BGLU_1G26480	-0.596191	0.175754	0.346886	-0.674214	0.110175	0.35933	-0.425059
ACR27231.1	BGLU_1G00260	BGLU_1G00260	0.138949	-0.237874	-0.510471	0.472577	0.523327	-0.0828982	-0.133647
ACR29889.1	BGLU_1G28230	BGLU_1G28230	-0.728698	-0.488736	0.148812	-0.0839515	0.20057	0.19337	-0.091151
hutU	BGLU_1G25190	BGLU_1G25190	-0.497935	-0.074675	0.547919	0.796716	0.603276	-0.0687812	0.12466
ACR28048.1	BGLU_1G08650	BGLU_1G08650	2.27575	4.90712	4.61459	1.87638	3.04974	3.15656	1.98321
ACR32501.1	BGLU_2G22000	BGLU_2G22000	-1.40114	0.107809	-0.373582	-0.903779	1.16446	0.185711	-1.88253
ACR31842.1	BGLU_2G14850	BGLU_2G14850	0.943373	-0.422287	-0.753935	1.0065	-0.17608	-0.570857	0.611725
ACR27942.1	BGLU_1G07500	BGLU_1G07500	-0.328275	-0.155742	0.102059	0.0962466	0.234805	0.0680844	-0.0704743
ACR32570.1	BGLU_2G22700	BGLU_2G22700	-0.701446	-0.26202	0.658086	-1.21266	-0.678156	0.753162	0.218661
ACR28026.1	BGLU_1G08430	BGLU_1G08430	0.844867	-1.40003	-0.639094	1.36877	-0.813843	-0.576815	1.6058
ACR27936.1	BGLU_1G07440	BGLU_1G07440	0.277527	0.702672	0.3054	-0.132918	0.194042	0.207216	-0.119744
ACR29721.1	BGLU_1G26460	BGLU_1G26460	-0.762002	-0.553196	-0.0421235	-0.152362	0.0159002	-0.0826676	-0.25093
ACR27236.1	BGLU_1G00310	BGLU_1G00310	0.0706611	-0.626321	-0.704075	0.58153	0.246462	-0.342161	-0.00709306
ACR29622.1	BGLU_1G25460	BGLU_1G25460	-0.0355241	-0.472386	-0.0513957	0.455168	0.213665	0.143964	0.385467
ACR30575.1	BGLU_2G00810	BGLU_2G00810	-0.19137	-0.880987	-0.50581	0.659307	-0.186801	-0.662301	0.183807
ACR31752.1	BGLU_2G13930	BGLU_2G13930	-0.00961171	-0.613959	-0.33211	0.804649	0.200387	-0.332025	0.272237
ACR27302.1	BGLU_1G00990	BGLU_1G00990	0.096902	0.154673	0.269816	0.0569764	0.228132	0.3832	0.212045
ACR28610.1	BGLU_1G14620	BGLU_1G14620	-0.0482147	0.182826	0.505223	-0.0360365	0.0912102	0.401429	0.274182
ACR32392.1	BGLU_2G20800	BGLU_2G20800	0.175039	-0.108243	0.767806	-0.287309	-1.28488	0.0535167	1.05109
pheS	BGLU_1G21480	BGLU_1G21480	-0.261585	0.898661	0.641614	-0.657279	0.286363	0.42501	-0.518632
hprK	BGLU_1G31240	BGLU_1G31240	0.582882	0.0895846	-0.281132	0.282519	-0.148465	-0.218818	0.212166
ACR32449.1	BGLU_2G21440	BGLU_2G21440	0.0990657	-0.613969	-0.427396	1.06178	0.226209	-0.549934	0.285638
glnD	BGLU_1G12700	BGLU_1G12700	-0.0180907	0.155171	0.0800843	-0.120357	0.105211	0.132391	-0.0931771
ACR28966.1	BGLU_1G18420	BGLU_1G18420	-0.376688	-0.527786	-0.43649	-0.0352415	0.127696	-0.122454	-0.285391
BGLU_1P1160	BGLU_1P1160	BGLU_1P1160	0.196648	-0.158736	0.870072	-0.133632	-1.28653	0.0725619	1.22546
ACR28584.1	BGLU_1G14360	BGLU_1G14360	9.9e-06	1.25648	0.873392	-1.07416	0.355628	1.0467	-0.383082
ACR32458.1	BGLU_2G21530	BGLU_2G21530	-1.07066	0.138439	0.125244	-1.07855	0.307295	0.301994	-1.08385
ACR28754.1	BGLU_1G16130	BGLU_1G16130	-0.897878	0.782741	1.14862	-0.580528	0.355596	0.404119	-0.532004
ACR29551.1	BGLU_1G24740	BGLU_1G24740	-0.0786554	-0.173573	0.357854	0.340593	-0.0347242	0.0774546	0.452772
ACR31983.1	BGLU_2G16430	BGLU_2G16430	-0.323106	0.296388	-0.380526	-0.415519	0.544127	-0.0403747	-1.00002
radA	BGLU_1G12520	BGLU_1G12520	0.448579	-0.471074	-0.491908	0.842114	0.0528303	-0.361539	0.427745
ACR28525.1	BGLU_1G13760	BGLU_1G13760	0.0363589	-0.240638	-0.21704	0.0631775	-0.107139	-0.110359	0.0599572
ACR29038.1	BGLU_1G19250	BGLU_1G19250	2.20982	1.59979	-0.0218135	-0.573712	-0.589213	0.572718	0.588219
ACR32466.1	BGLU_2G21610	BGLU_2G21610	0.379594	-0.263649	-0.0741535	0.244996	-0.412758	-0.0886637	0.56909
ACR27844.1	BGLU_1G06510	BGLU_1G06510	0.88544	0.246027	-0.11909	0.480473	-0.249049	-0.2092	0.520323
ACR27813.1	BGLU_1G06200	BGLU_1G06200	0.391997	-0.17466	-0.166286	0.160229	-0.217782	0.0223598	0.400371
ACR28334.1	BGLU_1G11660	BGLU_1G11660	-0.682391	-0.58308	-0.265024	-0.605839	-0.340964	-0.09946	-0.364335
ACR28183.1	BGLU_1G10090	BGLU_1G10090	0.693071	-0.310221	-0.943052	1.824	0.6058	-1.15796	0.0602397
Aminotransferase	BGLU_1G07910	BGLU_1G07910	-0.916006	-0.205976	0.0962905	-0.735221	0.132703	0.254184	-0.61374
ACR31925.1	BGLU_2G15810	BGLU_2G15810	0.192572	-0.167311	0.711987	-0.0362169	-1.21675	-0.108662	1.07187
pyrF	BGLU_1G05250	BGLU_1G05250	-0.60357	0.0695767	0.220176	-0.660182	0.224492	0.431704	-0.452971
ACR28413.1	BGLU_1G12540	BGLU_1G12540	-0.515528	0.227475	0.243556	-0.589167	0.251034	0.340753	-0.499448
ACR29298.1	BGLU_1G21950	BGLU_1G21950	-0.662818	-0.856992	-0.517522	-1.54252	-0.968459	0.25071	-0.323347
ACR30412.1	BGLU_1G33500	BGLU_1G33500	-0.955869	0.248483	-0.484978	0.407702	2.04533	-0.0517012	-1.68933
ACR27933.1	BGLU_1G07410	BGLU_1G07410	-0.352038	-0.375801	-0.0403754	-0.180284	-0.38524	-0.221569	-0.0166126
ACR29873.1	BGLU_1G28070	BGLU_1G28070	0.0969966	0.697327	0.219513	-0.837221	0.211222	0.667625	-0.380817
ACR27256.1	BGLU_1G00510	BGLU_1G00510	0.324402	-0.512562	-0.177132	0.682643	-0.123082	-0.145894	0.659831
bioC	BGLU_1G31710	BGLU_1G31710	-0.395488	-0.147838	-0.113359	0.255152	0.39066	-0.225503	-0.36101
ACR29902.1	BGLU_1G28360	BGLU_1G28360	1.7886	0.896963	-0.274384	2.01098	1.50227	0.10854	0.617256
BGLU_1P0270	BGLU_1P0270	BGLU_1P0270	0.159176	-0.132111	0.786084	-0.201631	-1.33556	-0.0565545	1.07737
ACR32060.1	BGLU_2G17190	BGLU_2G17190	-1.15858	-0.585865	1.4191	-0.999299	-0.816002	1.02968	0.846388
ACR30188.1	BGLU_1G31250	BGLU_1G31250	0.503485	0.305782	0.238215	0.284802	-0.102986	0.0481301	0.435918
ACR27794.1	BGLU_1G06000	BGLU_1G06000	0.247636	-0.30981	-0.0917499	0.29133	-0.0915445	0.0828218	0.465696
ACR29840.1	BGLU_1G27740	BGLU_1G27740	-0.453591	-0.321023	-0.284644	-0.0182324	0.222359	-0.17662	-0.417212
Beta-galactosidase	BGLU_2G04070	BGLU_2G04070	0.378658	-0.564265	-0.630501	0.176464	-0.467445	-0.331486	0.312423
ACR31262.1	BGLU_2G08480	BGLU_2G08480	-0.340571	-0.632995	-0.232149	-0.180196	-0.383729	-0.143258	0.0602749
ACR27381.1	BGLU_1G01800	BGLU_1G01800	-2.13563	0.418486	0.870042	-0.238393	1.85589	0.410206	-1.68408
ACR29637.1	BGLU_1G25610	BGLU_1G25610	0.497825	0.876983	0.834266	-0.389218	-0.11944	0.724885	0.455108
ACR27428.1	BGLU_1G02270	BGLU_1G02270	-0.913271	-0.310461	-0.309516	-0.391148	0.423536	-0.0976415	-0.912326
truB	BGLU_1G20000	BGLU_1G20000	-0.509014	-0.197327	0.281865	-0.293427	-0.146509	0.117096	-0.0298222
ACR30271.1	BGLU_1G32080	BGLU_1G32080	-0.317897	0.22774	0.514676	-0.0571718	0.0520761	0.0782868	-0.0309612
ACR29011.1	BGLU_1G18930	BGLU_1G18930	0.567699	0.608018	0.265594	-0.0903022	-0.0978907	0.217687	0.225275
ACR29313.1	BGLU_1G22100	BGLU_1G22100	0.0884177	-0.635357	-0.671657	0.583644	-0.0532967	-0.584824	0.0521172
ACR30100.1	BGLU_1G30370	BGLU_1G30370	0.72108	-0.147344	-0.272228	0.273223	-0.236472	0.0865	0.596195
rlmB	BGLU_1G19610	BGLU_1G19610	-0.849721	-0.183056	0.26575	-0.655945	0.0562838	0.311315	-0.400914
ACR32473.1	BGLU_2G21680	BGLU_2G21680	1.13225	-0.606745	-0.459729	1.05266	-0.674584	-0.447979	1.27927
ACR32433.1	BGLU_2G21260	BGLU_2G21260	-0.363139	1.12043	1.64279	-0.458196	-0.91472	-0.297307	0.159218
ACR29276.1	BGLU_1G21700	BGLU_1G21700	1.76949	1.17472	0.568936	0.131368	-0.112062	0.920283	1.16371
rsgA	BGLU_1G09100	BGLU_1G09100	-0.0476779	-0.482353	-0.00369843	0.243116	-0.0995703	0.0882904	0.430977
ACR28984.1	BGLU_1G18600	BGLU_1G18600	-0.985178	-0.451015	-0.797014	-0.0247268	0.973869	-0.332581	-1.33118
pckG	BGLU_1G11130	BGLU_1G11130	-0.441542	0.14208	-0.260258	0.0985072	0.626501	-0.315887	-0.843881
ACR32083.1	BGLU_2G17420	BGLU_2G17420	0.183477	2.15052	3.16103	2.14442	1.72457	0.774139	1.19399
ACR32221.1	BGLU_2G18950	BGLU_2G18950	2.01442	0.980816	-0.177755	2.8084	0.920018	-1.03254	0.855849
rlmH	BGLU_1G26400	BGLU_1G26400	-1.15897	-0.110668	0.107143	-0.63692	0.596695	0.292453	-0.941161
ACR27435.1	BGLU_1G02340	BGLU_1G02340	0.914625	0.777003	0.910473	1.20133	0.606121	0.45289	1.0481
trpC	BGLU_1G04360	BGLU_1G04360	-0.538049	0.890408	0.668632	-0.720846	0.491636	0.452658	-0.759824
mrdB	BGLU_1G33980	BGLU_1G33980	-0.426889	-0.57178	-0.267442	-0.358999	-0.337807	-0.101359	-0.122551
ACR27719.1	BGLU_1G05230	BGLU_1G05230	-0.0546908	-0.915809	0.133483	1.56667	0.565935	-0.00613838	0.994602
ACR29903.1	BGLU_1G28370	BGLU_1G28370	1.51743	0.154501	-0.402497	2.42825	1.25814	-0.209675	0.96043
BGLU_2G10780	BGLU_2G10780	BGLU_2G10780	-0.762044	-0.351365	-0.140382	-0.651125	-0.0868168	0.0132477	-0.551061
ACR28986.1	BGLU_1G18620	BGLU_1G18620	1.10621	0.78047	1.17372	0.403639	-0.768892	0.326925	1.49946
ACR31120.1	BGLU_2G06980	BGLU_2G06980	0.862263	-0.554588	-0.817637	0.529438	-0.866806	-0.797029	0.599214
fliA	BGLU_1G01980	BGLU_1G01980	-0.793913	-0.755249	-1.166	1.35955	2.17508	-0.389136	-1.20466
ImpA	BGLU_1G23690	BGLU_1G23690	-0.853998	0.320094	0.617661	-0.446251	0.517064	0.406885	-0.556431
ACR31495.1	BGLU_2G11010	BGLU_2G11010	0.677041	1.05294	0.236273	-0.42882	0.0544174	0.343611	-0.139627
ACR30096.1	BGLU_1G30330	BGLU_1G30330	0.478619	0.00477228	0.191836	-0.224406	-0.54013	0.349958	0.665683
ACR28533.1	BGLU_1G13840	BGLU_1G13840	-0.536717	-0.484623	-0.033189	-0.344258	-0.191489	0.0674866	-0.0852828
ACR28414.1	BGLU_1G12550	BGLU_1G12550	-0.0859753	-0.71985	-0.29969	0.651203	0.0300671	-0.286951	0.334185
ACR28118.1	BGLU_1G09370	BGLU_1G09370	0.0219306	0.130213	-0.272305	0.782092	0.737821	-0.424858	-0.380587
ACR28285.1	BGLU_1G11160	BGLU_1G11160	1.50285	0.422273	-0.291539	1.92863	0.335241	-0.804346	0.78904
ACR31900.1	BGLU_2G15480	BGLU_2G15480	0.769171	0.261166	-0.101572	0.316332	-0.407053	-0.316953	0.406432
ACR28523.1	BGLU_1G13740	BGLU_1G13740	-0.289645	-0.540801	-0.427805	0.375856	0.26818	-0.284325	-0.176649
ACR31516.1	BGLU_2G11250	BGLU_2G11250	0.566286	-0.546221	-1.19384	0.90209	0.178996	-0.804421	-0.0813274
ACR28252.1	BGLU_1G10820	BGLU_1G10820	-0.187551	-0.747684	-0.67365	0.814563	0.339364	-0.588716	-0.113517
ACR30908.1	BGLU_2G04530	BGLU_2G04530	1.00983	-1.00728	-1.0114	0.0611555	-1.37193	-0.427371	1.00571
ACR31041.1	BGLU_2G06000	BGLU_2G06000	0.475345	0.179994	0.192567	-0.292731	-0.49545	0.285199	0.487918
ACR30207.1	BGLU_1G31440	BGLU_1G31440	0.447325	-0.0158157	0.124714	0.683894	0.101277	0.00523706	0.587855
lipA	BGLU_1G32030	BGLU_1G32030	-0.110658	0.423095	0.385622	-0.129795	0.264368	0.246032	-0.148131
truA	BGLU_2G08400	BGLU_2G08400	-0.145847	0.0106013	-0.146574	-0.680584	-0.342788	0.0347754	-0.303021
ACR31386.1	BGLU_2G09820	BGLU_2G09820	1.92463	1.59474	-2.58743	-0.416166	0.391923	-1.44944	-2.25753
ACR27415.1	BGLU_1G02140	BGLU_1G02140	-0.714866	-0.527139	0.830811	-0.236172	-0.52247	0.356786	0.643084
ACR28772.1	BGLU_1G16320	BGLU_1G16320	0.254549	2.02581	0.461625	-1.67609	0.444885	0.811339	-1.30963
ACR28519.1	BGLU_1G13700	BGLU_1G13700	1.32824	-0.493155	-0.555953	1.04137	-0.394706	-0.170632	1.26544
ACR29390.1	BGLU_1G22940	BGLU_1G22940	0.31504	0.495364	0.315477	1.5522	0.742804	-0.674239	0.135153
ACR29239.1	BGLU_1G21330	BGLU_1G21330	0.951824	-0.64974	-0.937357	1.00381	-0.375116	-0.714718	0.664207
ACR30334.1	BGLU_1G32710	BGLU_1G32710	1.60017	3.46179	-1.93457	-3.24165	-0.595809	-1.15036	-3.79619
lysS	BGLU_1G24620	BGLU_1G24620	-0.775145	0.496252	0.544148	-0.654645	0.237179	0.164575	-0.727249
ACR28548.1	BGLU_1G13990	BGLU_1G13990	-0.54302	1.12044	0.222969	-0.764546	1.31254	0.636596	-1.44049
murJ	BGLU_1G29150	BGLU_1G29150	-1.12403	-0.305623	0.411896	-0.854716	-0.115486	0.332718	-0.406512
bioB	BGLU_1G32460	BGLU_1G32460	0.46721	0.834167	0.207078	-0.110226	0.37933	0.329676	-0.15988
ACR31562.1	BGLU_2G11720	BGLU_2G11720	-0.214424	-0.566586	-0.272312	0.0129182	-0.217898	-0.150966	0.0798502
ACR28445.1	BGLU_1G12880	BGLU_1G12880	-0.277275	-0.607759	-0.478338	-0.227808	-0.170557	-0.0906025	-0.147853
ACR31035.1	BGLU_2G05920	BGLU_2G05920	-1.02164	-0.505209	-0.0497927	-0.530247	0.0266023	-0.00937287	-0.566222
ACR27839.1	BGLU_1G06460	BGLU_1G06460	-1.1641	-0.0932379	-0.0923576	-0.289133	-0.000967198	-0.875051	-1.16322
ACR30077.1	BGLU_1G30140	BGLU_1G30140	-0.691753	0.383679	0.597094	-0.540839	0.51318	0.575681	-0.478338
ACR28426.1	BGLU_1G12680	BGLU_1G12680	-0.00161626	0.365661	0.0677744	-0.0351713	0.239	-0.0253312	-0.299503
ACR32122.1	BGLU_2G17860	BGLU_2G17860	3.10281	2.67792	0.591593	2.25587	1.06213	-0.17725	1.01649
BcpB	BGLU_1G10200	BGLU_1G10200	0.901541	-0.228332	-0.239409	1.05117	0.115377	-0.0453245	0.890464
ACR32193.1	BGLU_2G18670	BGLU_2G18670	-0.899771	-0.616499	-0.247304	0.029777	-0.00517801	-0.565531	-0.530576
ACR32191.1	BGLU_2G18650	BGLU_2G18650	-0.174804	0.292265	0.242291	-0.137607	0.076049	-0.0111227	-0.224779
ACR32308.1	BGLU_2G19850	BGLU_2G19850	-1.37596	1.92975	2.18736	-0.496186	2.2439	1.62175	-1.11834
BGLU_1P1370	BGLU_1P1370	BGLU_1P1370	1.71221	1.57595	0.820564	-0.324393	-0.303151	0.978066	0.956824
ACR28214.1	BGLU_1G10420	BGLU_1G10420	0.48185	-0.252544	-0.0270347	0.834266	-0.0660192	-0.192926	0.707359
ACR29067.1	BGLU_1G19580	BGLU_1G19580	0.50455	1.39301	-0.036907	0.312817	1.07484	-0.163338	-0.925363
ACR28711.1	BGLU_1G15700	BGLU_1G15700	2.05672	-2.83856	-2.64083	3.28813	-1.84729	-2.88097	2.25445
ACR27547.1	BGLU_1G03460	BGLU_1G03460	0.0248462	0.0315251	0.258866	-0.0660696	-0.116285	0.201972	0.252187
hisE	BGLU_1G03390	BGLU_1G03390	-0.235584	-0.316691	0.122822	0.23774	-0.0663694	-0.100181	0.203929
ubiE	BGLU_1G30830	BGLU_1G30830	0.202511	0.778056	0.546429	-0.0656542	0.484514	0.521051	-0.0291168
ACR27808.1	BGLU_1G06140	BGLU_1G06140	0.211336	0.643404	0.0455538	0.172417	0.444946	-0.113985	-0.386514
ACR30609.1	BGLU_2G01170	BGLU_2G01170	0.852505	0.323793	0.151085	-0.0358144	-0.49465	0.220961	0.679797
ACR30398.1	BGLU_1G33360	BGLU_1G33360	0.402809	-0.66313	-0.932859	1.36674	0.568883	-0.664779	0.13308
ugpC	BGLU_1G03090	BGLU_1G03090	1.21658	0.0902991	-0.703805	0.303184	-0.480152	-0.360861	0.422476
ACR28529.1	BGLU_1G13800	BGLU_1G13800	-0.960759	-0.150466	0.278257	-1.16898	-0.319491	0.317448	-0.532036
ACR29650.1	BGLU_1G25740	BGLU_1G25740	0.624771	-0.385681	-0.505363	1.19145	0.173033	-0.513323	0.505089
ACR27611.1	BGLU_1G04120	BGLU_1G04120	0.352308	-0.220419	-0.533942	0.421051	-0.0195714	-0.401838	0.0387844
ACR28041.1	BGLU_1G08580	BGLU_1G08580	2.0197	-0.593477	-0.426637	1.47152	-1.0493	-0.33428	2.18654
xseA	BGLU_1G29080	BGLU_1G29080	-0.0289624	-0.155133	-0.49878	0.429804	0.30117	-0.501243	-0.372609
Transporter	BGLU_1G02160	BGLU_1G02160	-0.920465	-0.151096	0.490126	-0.344596	0.264697	0.33005	-0.279243
ACR28756.1	BGLU_1G16150	BGLU_1G16150	0.79255	-0.0517442	0.0386647	-0.22541	-0.905837	0.202532	0.882959
ACR30260.1	BGLU_1G31970	BGLU_1G31970	1.15422	-0.96316	-0.794578	1.29537	-0.831375	-0.803938	1.32281
ACR31712.1	BGLU_2G13520	BGLU_2G13520	0.237443	-0.275976	0.649472	0.88109	-0.264031	0.0177699	1.16289
ACR28709.1	BGLU_1G15680	BGLU_1G15680	1.34687	-2.82802	-1.68196	3.51854	-1.48451	-2.51011	2.49294
ACR28191.1	BGLU_1G10180	BGLU_1G10180	-0.206381	-0.114194	-0.206288	0.0128075	0.197554	-0.113729	-0.298475
ACR31835.1	BGLU_2G14780	BGLU_2G14780	0.13671	-0.351759	-0.59017	0.0634552	-0.3486	-0.513756	-0.101701
ACR32038.1	BGLU_2G16980	BGLU_2G16980	0.634557	-0.296916	-0.404956	0.753977	-0.174738	-0.402199	0.526517
ACR31408.1	BGLU_2G10050	BGLU_2G10050	1.1551	1.42562	0.571232	1.36072	0.912295	-0.14772	0.300707
ACR32464.1	BGLU_2G21590	BGLU_2G21590	0.727676	-0.415418	-0.645807	0.497344	-0.118174	-0.118231	0.497287
ACR28559.1	BGLU_1G14100	BGLU_1G14100	-0.486681	0.0214346	0.337104	-0.197674	0.279893	0.306555	-0.171012
ACR29656.1	BGLU_1G25800	BGLU_1G25800	0.0941397	0.478483	0.637752	-0.362009	-0.0761791	0.539239	0.253409
ACR27360.1	BGLU_1G01590	BGLU_1G01590	0.257453	-0.0920351	-0.178041	0.90661	0.412071	-0.323093	0.171446
Fumarylacetoacetase	BGLU_2G18610	BGLU_2G18610	0.844988	-1.47454	-1.37998	2.37198	-0.232018	-1.66444	0.939552
ACR31968.1	BGLU_2G16280	BGLU_2G16280	-0.374076	-0.122882	0.100902	-0.434341	-0.187296	0.0967537	-0.150292
ACR32372.1	BGLU_2G20530	BGLU_2G20530	0.791765	0.857565	0.516526	1.92551	1.22249	-0.252295	0.450726
ACR31515.1	BGLU_2G11240	BGLU_2G11240	-0.997345	-0.412666	-0.319291	-0.0350268	0.591498	-0.277444	-0.90397
tolQ	BGLU_1G06740	BGLU_1G06740	0.239741	0.164583	0.17111	-0.0147373	-0.204998	0.0560082	0.246269
aroA	BGLU_1G08780	BGLU_1G08780	-0.35163	0.57227	0.391767	-0.105406	0.656052	0.229325	-0.532133
ACR29275.1	BGLU_1G21690	BGLU_1G21690	-0.120635	-0.28806	-0.233757	0.137182	-0.0143409	-0.217854	-0.0663319
ACR29876.1	BGLU_1G28100	BGLU_1G28100	0.65925	0.387103	-0.28989	1.02482	0.652557	-0.39001	-0.0177434
ACR29596.1	BGLU_1G25200	BGLU_1G25200	-0.444731	-0.478185	0.416821	0.573919	0.328474	0.20483	0.450275
ACR29838.1	BGLU_1G27720	BGLU_1G27720	-0.3301	-0.0346123	-0.115149	0.199346	0.689474	0.0794919	-0.410636
ACR32521.1	BGLU_2G22200	BGLU_2G22200	-0.120222	-1.06552	-1.25112	-0.289263	-1.14123	-1.15779	-0.305822
ACR30449.1	BGLU_1G33870	BGLU_1G33870	0.443652	-0.535135	-0.206342	0.896928	0.0478385	-0.0766453	0.772445
ACR29748.1	BGLU_1G26740	BGLU_1G26740	0.797679	-0.259007	0.265554	0.604921	-0.634988	0.0823304	1.32224
ACR27790.1	BGLU_1G05960	BGLU_1G05960	-0.33673	-0.214333	-0.256277	-0.11233	0.148546	-0.117797	-0.378673
ACR31864.1	BGLU_2G15070	BGLU_2G15070	-3.71942	0.502818	2.29314	-3.20687	-0.245961	1.03182	-1.92909
mutS	BGLU_1G24330	BGLU_1G24330	-0.268497	0.0414996	0.357456	0.083865	0.140403	0.103998	0.0474593
ACR28076.1	BGLU_1G08930	BGLU_1G08930	-1.01208	-0.06668	0.490932	-0.171969	0.74732	0.464824	-0.454466
ACR27633.1	BGLU_1G04350	BGLU_1G04350	-0.61932	0.157218	0.185695	-0.358246	0.361094	0.128497	-0.590843
ACR30087.1	BGLU_1G30240	BGLU_1G30240	-0.742649	-0.392815	0.392946	-0.693547	-0.609014	0.127645	0.0431124
ACR31965.1	BGLU_2G16250	BGLU_2G16250	0.319712	0.0134124	0.0273014	0.503158	0.0770853	-0.092472	0.333601
ACR27890.1	BGLU_1G06970	BGLU_1G06970	1.29887	0.0905737	-0.665301	0.782787	-0.191803	-0.431599	0.542991
lapB	BGLU_1G08830	BGLU_1G08830	-0.695111	0.150964	0.214462	-0.230978	0.521737	0.121102	-0.631613
ACR30278.1	BGLU_1G32150	BGLU_1G32150	0.171699	-0.132405	-0.311446	0.439221	0.123814	-0.322748	-0.00734085
ACR31278.1	BGLU_2G08640	BGLU_2G08640	0.302058	0.625431	0.208653	0.54786	0.337827	-0.324753	-0.11472
ACR32015.1	BGLU_2G16750	BGLU_2G16750	0.724133	0.162126	-0.269236	0.731905	0.0227023	-0.416432	0.292771
rlmE	BGLU_1G11410	BGLU_1G11410	-0.00966386	0.0725807	0.522791	-0.524968	-0.469514	0.496	0.440546
ACR28828.1	BGLU_1G16890	BGLU_1G16890	0.261633	-2.92664	-3.37779	1.81907	-1.73918	-3.74777	-0.189515
ACR32073.1	BGLU_2G17320	BGLU_2G17320	-0.746425	-0.908028	-0.226123	0.167169	-0.277325	-0.509015	-0.0645202
ACR30501.1	BGLU_2G00030	BGLU_2G00030	-1.11235	0.150663	-5.38e-05	0.395966	1.74585	0.086817	-1.26307
ACR30870.1	BGLU_2G04120	BGLU_2G04120	0.281828	-0.721058	-0.238047	0.576002	-0.341385	-0.152549	0.764839
BGLU_1G21730	BGLU_1G21730	BGLU_1G21730	0.294659	0.396639	0.427047	0.37383	0.17451	0.125747	0.325067
BGLU_3P0080	BGLU_3P0080	BGLU_3P0080	-0.807558	-4.22859	-3.31713	0.172565	-5.05958	-5.12823	0.103912
ACR29295.1	BGLU_1G21920	BGLU_1G21920	0.837788	0.205261	-1.14376	0.304764	-1.96979	-2.78579	-0.511236
ACR30872.1	BGLU_2G04140	BGLU_2G04140	0.948729	-0.345937	-0.255308	1.11467	-0.446725	-0.522036	1.03936
ACR27623.1	BGLU_1G04250	BGLU_1G04250	-0.367548	-0.307118	-0.201353	0.134316	0.244251	-0.151848	-0.261782
ACR28238.1	BGLU_1G10680	BGLU_1G10680	0.719268	-0.608588	-0.973237	-0.00451987	-1.04915	-0.69001	0.354619
ACR31856.1	BGLU_2G14990	BGLU_2G14990	0.0795496	0.342638	-0.59297	-0.652885	-0.236956	-0.44013	-0.856059
thiC	BGLU_1G10430	BGLU_1G10430	1.31729	1.13548	-0.278953	0.22109	0.452084	0.133859	-0.0971356
murI	BGLU_1G25410	BGLU_1G25410	-1.21185	0.566246	1.64327	-1.09537	0.238153	1.1987	-0.134823
ACR27849.1	BGLU_1G06560	BGLU_1G06560	-0.141613	0.203278	0.111003	0.206012	0.350827	-0.0890731	-0.233888
ACR30213.1	BGLU_1G31500	BGLU_1G31500	-0.164659	-0.165011	-0.767058	-0.84662	-0.658803	-0.578889	-0.766706
dut	BGLU_1G28800	BGLU_1G28800	-0.756384	-0.598418	-0.436467	0.0426153	0.664001	0.0269529	-0.594433
ACR28743.1	BGLU_1G16020	BGLU_1G16020	0.362705	-0.475514	-0.0212353	0.602785	-0.313861	-0.0996623	0.816983
ACR27437.1	BGLU_1G02360	BGLU_1G02360	-0.375564	-0.696914	-0.61688	0.0629627	-0.095792	-0.454285	-0.295531
fliE	BGLU_1G33510	BGLU_1G33510	-1.05208	0.832933	-1.5545	0.280333	3.32007	-0.399777	-3.43951
BGLU_1P0450	BGLU_1P0450	BGLU_1P0450	0.235168	1.29605	1.00731	-1.33515	-3.46334	-2.18177	-0.053573
ACR29584.1	BGLU_1G25080	BGLU_1G25080	-0.950426	0.286931	0.328074	-1.37949	0.120016	0.590223	-0.909283
tatA	BGLU_1G03420	BGLU_1G03420	-0.227858	0.419015	0.132564	0.0997463	0.593161	-0.0208952	-0.51431
lpxK	BGLU_1G29090	BGLU_1G29090	-0.515725	-0.153071	-0.283965	-0.239945	0.254671	-0.152003	-0.646618
recD	BGLU_1G10360	BGLU_1G10360	-0.0162797	-0.346248	-0.263107	0.0108531	-0.169737	-0.113728	0.0668615
ACR29004.2	BGLU_1G18800	BGLU_1G18800	-0.361121	0.0397607	0.0367458	-0.559211	0.0498917	0.244967	-0.364136
ACR28837.1	BGLU_1G16980	BGLU_1G16980	0.0377696	-2.11099	-0.965304	0.416388	-1.50784	-0.74078	1.18345
ACR28309.1	BGLU_1G11400	BGLU_1G11400	-1.04901	-0.629354	-0.0976979	-0.379902	0.154956	0.0175056	-0.517353
ACR30482.2	BGLU_1G34200	BGLU_1G34200	0.288208	-0.823281	-1.18155	0.70315	0.186237	-0.586978	-0.0700651
ACR29872.1	BGLU_1G28060	BGLU_1G28060	-0.270098	0.38244	0.977121	-0.966784	-0.149484	1.14188	0.324583
ACR27687.1	BGLU_1G04900	BGLU_1G04900	0.212756	0.000638969	-0.225923	0.414591	0.351108	-0.0772883	-0.0138061
ACR32537.1	BGLU_2G22370	BGLU_2G22370	-0.609713	-0.324908	0.00195726	-0.535544	-0.0236213	0.229075	-0.282848
tadA	BGLU_1G13070	BGLU_1G13070	-0.0342496	-0.874232	-0.368602	-0.358113	-0.0385858	0.790908	0.471381
ACR30327.1	BGLU_1G32640	BGLU_1G32640	-0.907039	0.499352	0.31689	0.699577	0.545463	-1.24361	-1.0895
aceK	BGLU_1G32370	BGLU_1G32370	0.372863	0.445179	0.0660955	0.249586	0.545149	0.289343	-0.00622001
ACR30354.1	BGLU_1G32920	BGLU_1G32920	-0.0817851	-0.546614	-0.347497	0.283478	-0.145715	-0.31186	0.117332
ACR30091.1	BGLU_1G30280	BGLU_1G30280	-0.228365	-0.819143	-0.351288	0.016659	-0.471217	-0.248386	0.23949
ACR27969.1	BGLU_1G07840	BGLU_1G07840	0.532654	0.417194	0.263059	0.373846	-0.0390515	-0.0343788	0.378518
BGLU_2G11170	BGLU_2G11170	BGLU_2G11170	-1.12452	-0.176998	-0.0332296	0.202248	1.17634	-0.00665886	-0.980754
ACR31568.1	BGLU_2G11800	BGLU_2G11800	0.682652	-0.463104	-0.198631	0.511274	-0.623458	-0.187606	0.947125
rnhA	BGLU_1G11300	BGLU_1G11300	-0.274903	0.0340789	0.198822	-0.146674	0.111051	0.147566	-0.11016
ACR27817.1	BGLU_1G06240	BGLU_1G06240	-0.352532	0.00778586	0.0765964	-0.303349	0.0958794	0.115507	-0.283721
ACR29685.1	BGLU_1G26090	BGLU_1G26090	-0.400394	0.890735	0.399902	-1.06666	0.378186	0.553623	-0.891227
ACR27229.1	BGLU_1G00240	BGLU_1G00240	0.314278	-0.294946	-0.381788	0.630768	0.335088	-0.0682436	0.227437
ACR32407.1	BGLU_2G20990	BGLU_2G20990	2.15508	1.08474	1.0803	-1.3569	-2.54283	0.964706	2.15065
ACR30655.1	BGLU_2G01760	BGLU_2G01760	2.36724	1.69651	-1.32416	2.89114	1.75038	-1.79419	-0.65343
recO	BGLU_1G09660	BGLU_1G09660	-0.60511	-0.100479	-0.0746976	-0.946014	-0.201409	0.165277	-0.579328
ACR28526.2	BGLU_1G13770	BGLU_1G13770	0.0390377	0.177567	0.0571882	0.0683457	0.140839	-0.00884779	-0.0813416
BGLU_1P0150	BGLU_1P0150	BGLU_1P0150	0.357291	-0.868562	-0.440017	0.376111	-0.988625	-0.578901	0.785836
ACR27303.1	BGLU_1G01000	BGLU_1G01000	0.169765	0.227543	0.107516	0.200525	0.415488	0.264701	0.0497377
ACR32107.1	BGLU_2G17690	BGLU_2G17690	2.13876	1.84802	0.67636	2.7061	1.30304	-0.435965	0.967093
ACR27253.1	BGLU_1G00480	BGLU_1G00480	-0.0274449	0.385167	-0.10837	0.170767	0.733745	0.0419951	-0.520983
ACR30053.1	BGLU_1G29900	BGLU_1G29900	0.0606166	-0.476363	-0.693001	0.629295	0.378351	-0.406966	-0.156022
ACR28486.1	BGLU_1G13350	BGLU_1G13350	-0.0110428	-0.338805	-0.458699	0.562737	0.236955	-0.456719	-0.130937
ACR30190.1	BGLU_1G31270	BGLU_1G31270	0.318429	-0.364068	-0.535705	0.580576	0.148715	-0.28507	0.146792
ACR27507.1	BGLU_1G03060	BGLU_1G03060	1.20916	0.323332	-0.318838	0.586694	-0.00214123	-0.0218452	0.56699
ACR30227.1	BGLU_1G31640	BGLU_1G31640	0.760443	-0.456854	-0.290026	0.13381	-1.06219	-0.268734	0.92727
ACR27421.1	BGLU_1G02200	BGLU_1G02200	-0.767308	-0.367006	-0.0931307	-0.432298	0.0822002	0.0210664	-0.493432
ACR28924.1	BGLU_1G17930	BGLU_1G17930	-2.02009	1.07792	3.57584	-4.85921	-1.62776	3.70928	0.477826
ACR28563.1	BGLU_1G14140	BGLU_1G14140	0.0312849	0.232361	0.0740839	-0.257126	0.0280563	0.15819	-0.126992
pyrB	BGLU_1G07220	BGLU_1G07220	-0.269041	0.443718	0.0689665	-0.504448	0.204097	0.0647524	-0.643792
ACR28617.1	BGLU_1G14690	BGLU_1G14690	0.0967976	0.307266	0.273244	-0.274085	-0.13076	0.2061	0.0627754
ACR28049.1	BGLU_1G08660	BGLU_1G08660	1.37248	4.01058	3.61794	1.47481	2.85302	2.35804	0.979838
ACR28077.1	BGLU_1G08940	BGLU_1G08940	-0.759319	0.420831	0.240972	-0.210713	1.12349	0.395025	-0.939179
purC	BGLU_1G29750	BGLU_1G29750	0.0781695	0.432361	0.27925	0.142498	0.392159	0.174721	-0.0749409
ACR30764.1	BGLU_2G02990	BGLU_2G02990	0.659527	-0.188168	-0.0864757	0.323007	-0.366905	0.0713071	0.76122
ACR31980.1	BGLU_2G16400	BGLU_2G16400	0.337355	-0.376338	-0.450979	0.732981	0.104461	-0.365806	0.262714
ACR30751.1	BGLU_2G02860	BGLU_2G02860	-0.0585506	-0.0136744	0.45426	-0.097534	-0.23581	0.271108	0.409383
nodI	BGLU_1G18780	BGLU_1G18780	-0.611307	-0.422388	-0.371285	-0.461978	0.0839803	-0.0142466	-0.560204
ACR32567.1	BGLU_2G22670	BGLU_2G22670	-0.298084	-0.38615	-0.187622	0.130415	-0.0359254	-0.265896	-0.0995565
ACR28799.1	BGLU_1G16590	BGLU_1G16590	1.92912	-1.49557	-0.578028	0.442734	-2.71066	-0.306734	2.84666
ACR30832.1	BGLU_2G03740	BGLU_2G03740	0.508791	-0.189723	-0.149535	0.951369	0.0138954	-0.388495	0.548979
map	BGLU_1G12710	BGLU_1G12710	0.088276	0.42327	0.331252	-0.03061	0.291697	0.318566	-0.0037417
ACR31906.1	BGLU_2G15540	BGLU_2G15540	0.566047	0.130437	-0.324099	0.779667	0.34624	-0.321916	0.111511
ACR30279.1	BGLU_1G32160	BGLU_1G32160	-0.0185669	-0.24949	-0.12234	0.203262	0.0178286	-0.0768509	0.108583
ACR32279.1	BGLU_2G19560	BGLU_2G19560	1.67082	0.0804902	0.0476005	1.55543	-0.495797	-0.413299	1.63793
ACR32506.1	BGLU_2G22050	BGLU_2G22050	0.633986	0.871078	0.301424	0.0407726	0.307278	0.330837	0.0643315
ACR30229.1	BGLU_1G31660	BGLU_1G31660	0.464534	-0.971741	-0.59512	0.345825	-1.03573	-0.540404	0.841156
ACR32041.1	BGLU_2G17010	BGLU_2G17010	1.07704	0.277135	0.204616	0.396387	-0.697862	-0.0897286	1.00452
ACR30362.1	BGLU_1G33000	BGLU_1G33000	0.730525	-0.189612	-0.55083	0.991654	0.119875	-0.502473	0.369306
ACR31188.1	BGLU_2G07700	BGLU_2G07700	-0.797744	0.290246	0.354867	-0.530302	0.634866	0.432045	-0.733123
ACR30385.1	BGLU_1G33230	BGLU_1G33230	-0.70972	-0.422729	0.0581394	-0.171457	0.0550512	-0.00234311	-0.228852
ACR29603.1	BGLU_1G25270	BGLU_1G25270	-0.628926	-0.0373027	0.0472783	-0.805566	0.186464	0.447684	-0.544345
ACR29742.1	BGLU_1G26680	BGLU_1G26680	0.412591	0.22423	-0.132464	0.516046	0.313485	-0.146664	0.0558972
ybeY	BGLU_1G30480	BGLU_1G30480	0.221539	0.776539	0.337717	-0.0485187	0.0842573	-0.084507	-0.217283
ACR30160.1	BGLU_1G30970	BGLU_1G30970	1.28452	-0.231953	-0.333223	1.11963	-0.445166	-0.381543	1.18325
ACR28179.1	BGLU_1G10040	BGLU_1G10040	0.215493	-0.700035	-0.526854	0.560066	-0.0441055	-0.215497	0.388674
selA	BGLU_2G08680	BGLU_2G08680	0.231177	-0.414487	-0.405602	0.304347	-0.391488	-0.455773	0.240062
ACR28977.1	BGLU_1G18530	BGLU_1G18530	0.109639	0.255198	0.018706	-0.0245389	0.0685456	-0.0337689	-0.126853
ACR28820.1	BGLU_1G16800	BGLU_1G16800	1.94971	-0.341813	-0.807763	0.666706	-0.969503	-0.152453	1.48376
ihfA	BGLU_1G21460	BGLU_1G21460	0.359508	0.848163	0.214247	-0.0876866	0.63499	0.448269	-0.274408
ACR32235.1	BGLU_2G19100	BGLU_2G19100	-0.116226	0.136594	-0.055496	-0.368327	-0.224131	-0.164119	-0.308315
ACR27308.1	BGLU_1G01060	BGLU_1G01060	0.171389	0.157382	0.141734	0.193843	0.388403	0.350301	0.15574
BGLU_1GT22	BGLU_1GT22	BGLU_1GT22	-1.03235	-0.393239	-0.47133	0.14296	0.857283	-0.396122	-1.11044
ACR29730.1	BGLU_1G26550	BGLU_1G26550	0.458569	0.617836	0.69362	0.0999396	0.129576	0.563989	0.534353
ACR27549.1	BGLU_1G03480	BGLU_1G03480	1.18354	-0.126109	-0.577287	0.33962	-0.459031	-0.0662929	0.732358
Sulfatase	BGLU_1G06640	BGLU_1G06640	-0.981251	0.477505	-0.115621	-0.803969	0.779059	0.00865074	-1.57438
ACR28777.1	BGLU_1G16370	BGLU_1G16370	-0.309906	-1.27296	-0.708922	0.605515	-0.109219	-0.460607	0.254127
ACR30035.1	BGLU_1G29720	BGLU_1G29720	-0.358407	-0.2393	-0.223586	-0.118646	0.207686	-0.0163599	-0.342692
ACR31052.1	BGLU_2G06160	BGLU_2G06160	0.111506	0.559127	2.17318	-0.252825	-0.0536416	1.92474	1.72556
BGLU_2GT08	BGLU_2GT08	BGLU_2GT08	-1.38755	-0.562447	-0.337371	-0.717373	0.38979	-0.0553156	-1.16248
ACR31625.1	BGLU_2G12430	BGLU_2G12430	0.246739	-0.150942	-1.02557	0.193251	0.168508	-0.652629	-0.627886
ACR27992.1	BGLU_1G08090	BGLU_1G08090	0.448752	1.42086	-0.410516	-1.2754	0.033367	-0.0738589	-1.38262
ACR28573.1	BGLU_1G14240	BGLU_1G14240	1.12979	-0.54151	-0.463107	1.09077	-0.407107	-0.289686	1.20819
ACR28263.1	BGLU_1G10940	BGLU_1G10940	0.952498	0.222576	-0.25285	0.724752	0.13125	-0.11643	0.477072
ACR32721.1	BGLU_2P0590	BGLU_2P0590	0.277511	-1.93117	-0.267315	-3.42482	-10.2435	-4.8773	1.94137
ACR31931.1	BGLU_2G15890	BGLU_2G15890	-0.18778	-0.177316	0.0359425	-0.214591	-0.121064	0.119006	0.025479
ACR31778.1	BGLU_2G14190	BGLU_2G14190	0.531332	1.10531	-0.0286241	-0.151603	0.60883	0.157827	-0.602606
ACR30876.1	BGLU_2G04180	BGLU_2G04180	-0.155943	-0.197128	-0.660568	0.494606	0.601199	-0.512791	-0.619384
hisB	BGLU_1G03330	BGLU_1G03330	-0.488964	0.0485637	-0.135987	-0.455756	0.112502	-0.105256	-0.673514
ACR30479.1	BGLU_1G34170	BGLU_1G34170	-0.44244	-0.980149	-0.517231	0.225092	-0.494066	-0.69868	0.0204782
ACR27423.1	BGLU_1G02220	BGLU_1G02220	-0.360438	-0.406446	-0.479609	0.888512	0.864053	-0.45806	-0.433601
ACR32540.1	BGLU_2G22400	BGLU_2G22400	0.742176	-0.373911	-1.0149	0.708916	-0.126084	-0.733812	0.101188
ACR29695.1	BGLU_1G26200	BGLU_1G26200	-0.496346	-0.670139	-0.223989	-0.310065	-0.228248	0.0316215	-0.0501958
ACR27834.1	BGLU_1G06410	BGLU_1G06410	-0.536436	-0.144889	0.313224	-0.528376	-0.157722	0.292331	-0.0783233
hemE	BGLU_1G00820	BGLU_1G00820	-0.797628	0.127567	0.276442	-0.130298	0.557325	0.03887	-0.648753
ACR27923.1	BGLU_1G07310	BGLU_1G07310	-0.707004	0.025648	0.0226063	-0.638134	0.268949	0.197037	-0.710046
ACR29827.1	BGLU_1G27610	BGLU_1G27610	0.810673	0.718116	0.411027	0.70507	0.520605	0.31912	0.503585
ACR29764.1	BGLU_1G26910	BGLU_1G26910	-0.565344	-0.38084	0.539892	-0.325308	-0.489215	0.19148	0.355387
ACR31242.1	BGLU_2G08270	BGLU_2G08270	-0.0878182	1.30918	1.48859	-1.10615	0.154732	1.35247	0.0915934
ACR30753.1	BGLU_2G02880	BGLU_2G02880	-1.05545	-0.400866	-0.095894	-0.49013	0.0161714	-0.244181	-0.750483
ACR32463.1	BGLU_2G21580	BGLU_2G21580	-0.176382	-0.550506	-0.455702	-0.150801	-0.240442	-0.171219	-0.081578
ACR31747.1	BGLU_2G13870	BGLU_2G13870	0.67963	-0.645	-0.676776	-0.19693	-1.06374	-0.218957	0.647854
ACR30861.1	BGLU_2G04030	BGLU_2G04030	0.94548	-0.194746	-0.425366	0.248121	-0.56902	-0.102282	0.71486
ACR30043.1	BGLU_1G29800	BGLU_1G29800	-1.33311	-0.256304	0.0683525	-0.759527	0.0766112	-0.172317	-1.00846
ACR27629.1	BGLU_1G04310	BGLU_1G04310	0.18529	0.398462	0.0935476	0.483974	0.466802	-0.136796	-0.119624
ACR30205.1	BGLU_1G31420	BGLU_1G31420	-1.84126	1.10333	1.36545	-1.79327	0.487866	0.701989	-1.57915
cobS	BGLU_1G28180	BGLU_1G28180	-0.127424	-0.374939	-0.758106	-0.355791	-0.1627	-0.3175	-0.51059
ACR27392.1	BGLU_1G01910	BGLU_1G01910	-0.370744	-0.22354	-0.184002	0.23034	0.385072	-0.176475	-0.331207
ACR30765.1	BGLU_2G03000	BGLU_2G03000	-0.219174	0.562715	0.00649747	0.0262939	0.475072	-0.326614	-0.775392
ACR28195.1	BGLU_1G10220	BGLU_1G10220	-0.224805	0.280921	0.58656	-0.188096	0.0968104	0.365741	0.0808344
ACR29977.1	BGLU_1G29140	BGLU_1G29140	-0.68566	-0.230781	0.298519	-0.576113	-0.286551	0.133203	-0.15636
ACR31719.1	BGLU_2G13590	BGLU_2G13590	-0.195069	-0.411799	-0.385817	-0.235195	-0.187375	-0.121267	-0.169087
ACR30244.1	BGLU_1G31810	BGLU_1G31810	0.0716944	0.373752	0.24311	-0.0949285	0.0776889	0.11367	-0.0589474
ACR29265.1	BGLU_1G21590	BGLU_1G21590	0.171292	-0.195155	0.086033	0.479271	0.0361779	0.00938612	0.45248
ACR27585.1	BGLU_1G03860	BGLU_1G03860	0.514907	-0.0504241	-0.174205	0.0551204	-0.703467	-0.367461	0.391127
ACR30120.1	BGLU_1G30570	BGLU_1G30570	-0.707243	-0.169769	-0.107069	-0.287061	0.296682	-0.0608001	-0.644543
ACR27688.1	BGLU_1G04910	BGLU_1G04910	0.468589	1.26158	0.0326861	-0.582643	0.311767	0.1341	-0.76031
ACR32256.1	BGLU_2G19310	BGLU_2G19310	0.548514	-0.305186	-0.317262	0.00402918	-0.781765	-0.249357	0.536438
ugpE	BGLU_1G03080	BGLU_1G03080	1.05709	-0.293001	-0.584639	0.703697	-0.341885	-0.280129	0.765452
ACR29100.1	BGLU_1G19910	BGLU_1G19910	0.402102	0.538426	0.503053	-0.239199	-0.041365	0.564563	0.366729
ACR31283.1	BGLU_2G08690	BGLU_2G08690	0.400848	-0.323381	-0.760874	0.268092	-0.359241	-0.663978	-0.036645
ACR30262.1	BGLU_1G31990	BGLU_1G31990	-0.158679	-0.956141	-0.319523	0.715414	-0.178052	-0.415527	0.477939
ACR31234.1	BGLU_2G08190	BGLU_2G08190	-0.318044	0.370935	-0.0190794	-0.937598	-0.0223269	0.207212	-0.708058
ACR32146.1	BGLU_2G18140	BGLU_2G18140	-0.314357	0.274112	0.0338579	-0.349143	0.137538	-0.0679302	-0.554611
ACR29518.1	BGLU_1G24400	BGLU_1G24400	-0.377834	-0.0736863	0.246964	-0.358776	-0.0425964	0.258996	-0.0571834
ACR31787.1	BGLU_2G14280	BGLU_2G14280	1.44818	0.454229	0.0817063	0.273444	-0.60745	0.194758	1.07565
ACR28386.1	BGLU_1G12270	BGLU_1G12270	-0.0987415	-0.21467	-0.251325	0.245873	0.380248	-0.00102212	-0.135397
ilvA	BGLU_1G30870	BGLU_1G30870	-0.120989	-0.157557	-0.271185	0.0415992	0.209961	-0.0662562	-0.234618
ACR27363.1	BGLU_1G01620	BGLU_1G01620	-0.575946	-0.876448	-0.88738	1.62334	1.66055	-0.549669	-0.586878
ACR28842.1	BGLU_1G17030	BGLU_1G17030	0.739848	-1.87911	-3.33032	0.325363	-2.00365	-3.04037	-0.711358
ACR31710.1	BGLU_2G13500	BGLU_2G13500	0.4117	-0.3774	0.0497042	0.239835	-0.344035	0.254934	0.838804
ACR31612.1	BGLU_2G12300	BGLU_2G12300	0.0901532	0.597865	0.380901	1.45069	1.39262	-0.184888	-0.126811
ACR29592.1	BGLU_1G25160	BGLU_1G25160	-0.429117	-0.394987	0.336967	0.648062	0.453709	0.108484	0.302837
ACR30119.1	BGLU_1G30560	BGLU_1G30560	-0.593137	0.0296065	0.252055	-0.54916	-0.0130593	0.165412	-0.370689
ACR28113.1	BGLU_1G09320	BGLU_1G09320	-0.582748	-0.537496	-0.219184	-0.150369	0.0111839	-0.102883	-0.264436
ACR30167.1	BGLU_1G31040	BGLU_1G31040	0.856681	-0.462277	-0.0423986	0.496636	-0.755579	0.0243439	1.27656
ACR28123.1	BGLU_1G09420	BGLU_1G09420	0.0798979	-0.255999	0.468743	0.145506	-0.563953	0.0951805	0.80464
ACR29120.1	BGLU_1G20110	BGLU_1G20110	1.18816	0.378318	-0.0520117	1.07676	0.150589	-0.168338	0.757832
xseB	BGLU_2G15960	BGLU_2G15960	-0.172681	0.0596943	-0.264052	-0.509271	-0.0846546	-0.0718109	-0.496427
ACR31373.1	BGLU_2G09690	BGLU_2G09690	-0.492942	-0.50479	-0.469151	-0.150357	-0.0866754	-0.393623	-0.457304
ACR27916.1	BGLU_1G07240	BGLU_1G07240	-0.353398	-0.270215	-0.246478	-0.258402	0.0140033	-0.0572541	-0.32966
ACR31177.1	BGLU_2G07590	BGLU_2G07590	-0.0682065	-1.87356	-0.607206	1.07329	-0.924502	-0.799639	1.19815
lptA	BGLU_1G31190	BGLU_1G31190	-0.0645372	0.382402	0.133003	-0.292956	0.184607	0.163626	-0.313937
nudJ	BGLU_1G05890	BGLU_1G05890	-0.33858	-0.503039	-0.0597471	0.28509	-0.0915886	-0.271966	0.104712
clsB	BGLU_1G30740	BGLU_1G30740	-0.503208	-0.683709	-0.524217	0.318264	0.313257	-0.348722	-0.343716
ACR31554.1	BGLU_2G11640	BGLU_2G11640	-0.0844988	0.00462722	0.464921	0.152792	-0.890917	-0.667913	0.375795
ACR31782.1	BGLU_2G14230	BGLU_2G14230	-0.695894	-0.463094	-0.13659	-0.388941	-0.191894	-0.172343	-0.36939
ACR29338.1	BGLU_1G22390	BGLU_1G22390	-1.0212	-0.323729	-0.0935756	-0.529543	0.296888	0.0353863	-0.791045
ACR27259.1	BGLU_1G00540	BGLU_1G00540	0.106015	-0.156645	-1.08846	1.30878	1.38607	-0.748511	-0.825799
ACR32034.1	BGLU_2G16940	BGLU_2G16940	0.277003	-0.168446	-0.123955	0.264727	-0.344565	-0.287799	0.321494
cca	BGLU_1G33210	BGLU_1G33210	-0.512457	-0.446309	0.172758	-0.125696	-0.218963	0.0133424	0.10661
BGLU_1GT08	BGLU_1GT08	BGLU_1GT08	-0.587432	1.04334	0.855531	-0.28542	1.18999	0.70017	-0.775239
ACR32576.1	BGLU_2G22760	BGLU_2G22760	-0.0320098	-0.270964	-0.42273	0.420572	0.304567	-0.299781	-0.183776
ACR31701.1	BGLU_2G13410	BGLU_2G13410	-0.756849	-0.340802	-0.45722	-0.40098	-0.0175573	-0.489844	-0.873267
ACR27930.1	BGLU_1G07380	BGLU_1G07380	-0.758141	0.26394	0.680438	-0.422061	0.231221	0.311639	-0.341643
ACR31503.1	BGLU_2G11090	BGLU_2G11090	1.88683	3.36845	0.583364	-0.362648	1.14779	0.612181	-0.898257
ACR32066.1	BGLU_2G17250	BGLU_2G17250	1.0753	-0.572921	-0.124288	1.21678	-0.645403	-0.338245	1.52393
ACR30896.1	BGLU_2G04380	BGLU_2G04380	-0.939856	-0.669284	-0.375091	-0.735692	-0.194048	-0.10402	-0.645664
ACR27595.1	BGLU_1G03960	BGLU_1G03960	0.321534	0.015292	-0.416962	-1.01677	-1.62119	-0.715141	-0.11072
hemF	BGLU_1G26370	BGLU_1G26370	-0.849176	0.5045	0.37871	-1.06865	0.26181	0.355494	-0.974966
ACR31933.1	BGLU_2G15910	BGLU_2G15910	-0.954535	-0.104485	0.155319	-0.620203	0.290554	0.216026	-0.694731
ACR27913.1	BGLU_1G07210	BGLU_1G07210	0.0567067	-0.0757226	-0.0220798	-0.132839	-0.0108657	0.232323	0.11035
ACR32569.1	BGLU_2G22690	BGLU_2G22690	-1.09683	0.0212053	0.638098	-1.07322	-0.0917811	0.501504	-0.479937
ACR32530.1	BGLU_2G22290	BGLU_2G22290	0.12052	-0.320405	-0.65084	0.408041	-0.0643592	-0.682315	-0.209915
ACR27232.1	BGLU_1G00270	BGLU_1G00270	0.545407	-0.41316	-0.723256	0.635014	-0.188289	-0.587992	0.235311
ACR27769.1	BGLU_1G05750	BGLU_1G05750	-0.210551	-0.414222	-0.106065	0.323497	0.0788263	-0.147065	0.0976064
ACR27586.1	BGLU_1G03870	BGLU_1G03870	0.158773	-0.180263	-0.380422	-0.357737	-0.7703	-0.453948	-0.0413851
ACR28270.1	BGLU_1G11010	BGLU_1G11010	-0.383667	-0.650503	-0.522053	0.0396045	-0.0275919	-0.322413	-0.255217
ACR30333.1	BGLU_1G32700	BGLU_1G32700	1.19045	3.08608	-1.75942	-3.86426	-1.29573	-1.08653	-3.65505
ACR28303.1	BGLU_1G11340	BGLU_1G11340	-0.380026	-0.597988	-0.128691	0.228863	0.156976	0.0173841	0.0892709
ACR30193.1	BGLU_1G31300	BGLU_1G31300	0.208713	0.192366	0.348771	0.0952482	-0.15675	0.11312	0.365118
purE	BGLU_1G29740	BGLU_1G29740	-0.553645	-0.424214	0.0777828	0.198066	0.170128	-0.0795859	-0.0516481
mdcB	BGLU_1G11210	BGLU_1G11210	1.58056	0.354925	-0.242389	1.70704	0.271863	-0.451933	0.983246
ACR27367.1	BGLU_1G01660	BGLU_1G01660	-1.16368	-0.598073	-1.15917	0.867628	2.22686	-0.365539	-1.72478
ACR28704.1	BGLU_1G15630	BGLU_1G15630	0.16856	-2.78402	-1.53784	1.35141	-1.61959	-1.55626	1.41474
lptE	BGLU_1G05470	BGLU_1G05470	0.0572096	0.751871	0.565601	-0.43749	0.22954	0.53797	-0.12906
ACR28071.1	BGLU_1G08880	BGLU_1G08880	0.15112	0.564614	0.234291	0.351244	0.726378	0.195931	-0.179203
ACR29610.1	BGLU_1G25340	BGLU_1G25340	0.02872	-0.879801	-0.570191	0.453157	-0.330782	-0.445609	0.33833
ACR27761.1	BGLU_1G05650	BGLU_1G05650	-0.960258	0.0232578	0.423285	-0.631455	0.117861	0.189085	-0.56023
ACR28752.1	BGLU_1G16110	BGLU_1G16110	0.598724	-0.672436	-1.05459	0.780241	-0.123933	-0.687601	0.216573
ACR29836.1	BGLU_1G27700	BGLU_1G27700	0.355465	-0.380665	-0.552879	1.08605	0.213501	-0.689303	0.183251
ACR28355.1	BGLU_1G11880	BGLU_1G11880	-1.1657	-0.522573	-0.535017	-0.454359	0.474275	-0.249508	-1.17814
ACR29127.1	BGLU_1G20190	BGLU_1G20190	-0.0339198	0.610645	0.392718	-0.0481824	0.506439	0.302775	-0.251846
ACR32573.1	BGLU_2G22730	BGLU_2G22730	-1.07364	-0.27578	0.376662	-0.966668	-0.0113833	0.534082	-0.421202
ubiX	BGLU_1G04170	BGLU_1G04170	-0.562257	-0.147359	0.121045	-0.423242	0.19375	0.323139	-0.293853
Phosphoribosyltransferase	BGLU_1G31720	BGLU_1G31720	-0.539739	-0.313597	-0.247525	-0.396834	-0.060863	-0.137697	-0.473668
ACR30994.1	BGLU_2G05510	BGLU_2G05510	-0.689882	-0.164205	0.0320167	-0.698915	-0.103747	0.101507	-0.49366
ACR32359.1	BGLU_2G20380	BGLU_2G20380	1.98707	0.519283	-0.523165	2.85232	0.858706	-1.04899	0.944617
ACR27440.1	BGLU_1G02390	BGLU_1G02390	0.997194	-0.668454	-1.58214	-0.924405	-1.45755	-0.449636	0.0835042
ACR31932.1	BGLU_2G15900	BGLU_2G15900	-0.393968	-0.409958	0.332868	-0.355508	-0.191831	0.512535	0.348858
ACR28104.1	BGLU_1G09210	BGLU_1G09210	-0.328351	-0.926231	-0.216415	0.277527	-0.2486	-0.144661	0.381466
ACR31056.1	BGLU_2G06200	BGLU_2G06200	0.62735	-0.716295	-0.525017	0.827604	-0.334545	-0.343519	0.818629
ACR32171.1	BGLU_2G18450	BGLU_2G18450	3.10717	0.0751216	-0.480561	-0.416293	-2.77049	0.197295	2.55149
lspA	BGLU_1G28780	BGLU_1G28780	-0.48961	0.115059	0.387059	-0.656932	-0.0350272	0.404294	-0.21761
BGLU_1P0410	BGLU_1P0410	BGLU_1P0410	0.681334	0.646173	0.516666	0.674578	0.518589	0.395838	0.551827
ACR29652.1	BGLU_1G25760	BGLU_1G25760	0.494681	-0.19665	0.201593	0.515078	-0.136346	0.241499	0.892923
ACR30174.1	BGLU_1G31110	BGLU_1G31110	-0.518877	0.604598	0.558428	-0.079542	0.723415	0.23791	-0.565048
ACR30502.1	BGLU_2G00050	BGLU_2G00050	0.624696	-0.394832	0.229859	0.423187	-0.819386	0.00681494	1.24939
ACR28733.1	BGLU_1G15920	BGLU_1G15920	0.182412	-0.028242	-0.0554742	0.417043	0.237856	-0.0240069	0.15518
ACR30917.1	BGLU_2G04620	BGLU_2G04620	-0.530669	-0.249451	-0.00440976	0.0854941	0.145341	-0.225781	-0.285628
ACR27727.1	BGLU_1G05310	BGLU_1G05310	-0.112816	-0.590444	-0.0374876	0.27678	-0.0120038	0.151356	0.44014
ACR28217.1	BGLU_1G10460	BGLU_1G10460	-0.945237	-0.862877	-0.548873	0.139024	0.320234	-0.450023	-0.631233
ACR27412.1	BGLU_1G02110	BGLU_1G02110	-0.074589	0.12616	0.199219	0.0301946	0.388565	0.35684	-0.00152966
ispD	BGLU_1G13330	BGLU_1G13330	-0.501398	0.504693	0.329605	-0.750702	0.358025	0.432241	-0.676486
ACR27272.1	BGLU_1G00690	BGLU_1G00690	-0.0568508	-0.305678	-0.169705	-0.046163	-0.251508	-0.126223	0.0791225
ACR29626.1	BGLU_1G25500	BGLU_1G25500	-0.32204	-0.392685	-1.03401	0.244348	0.663326	-0.544383	-0.963361
ACR30392.1	BGLU_1G33300	BGLU_1G33300	-0.185905	-0.11747	-0.255583	0.0766615	0.244141	-0.156537	-0.324017
ACR28758.1	BGLU_1G16170	BGLU_1G16170	1.11349	0.231307	0.281397	0.376726	-0.509477	0.277376	1.16358
ACR32084.1	BGLU_2G17430	BGLU_2G17430	0.539906	1.55016	2.8598	3.43717	2.1329	0.545274	1.84955
ACR30369.1	BGLU_1G33070	BGLU_1G33070	-0.529307	-0.053239	-0.159936	0.651005	1.0995	-0.187508	-0.636004
ACR28759.1	BGLU_1G16180	BGLU_1G16180	-0.0290892	-0.563921	0.137686	0.00231872	-0.607234	0.062966	0.672518
ACR29124.1	BGLU_1G20150	BGLU_1G20150	-0.96119	-0.351887	-0.387243	0.127693	0.736462	-0.387777	-0.996547
BGLU_2G17600	BGLU_2G17600	BGLU_2G17600	-0.401594	-0.647822	0.196598	-0.530997	-0.502405	0.471417	0.442826
tmk	BGLU_1G13790	BGLU_1G13790	-0.737783	-0.225265	0.322751	-0.236283	-0.0339524	0.0125626	-0.189768
BGLU_1P0040	BGLU_1P0040	BGLU_1P0040	-0.162833	-0.0571238	-0.304288	-0.471671	-0.188188	-0.126515	-0.409998
pyrC	BGLU_1G05640	BGLU_1G05640	-0.736772	0.263192	0.730316	-0.308062	0.215561	0.253975	-0.269648
ACR30895.1	BGLU_2G04370	BGLU_2G04370	-0.491157	-0.457246	-0.0968062	-0.2052	-0.118105	-0.0436225	-0.130718
ACR30216.1	BGLU_1G31530	BGLU_1G31530	0.152981	-0.433714	-0.0586461	0.843868	0.24768	-0.0681393	0.528049
ACR31628.1	BGLU_2G12460	BGLU_2G12460	0.719755	0.452239	-0.0371509	0.515591	0.412771	0.127544	0.230365
ACR31178.1	BGLU_2G07600	BGLU_2G07600	-0.351014	-0.804126	-0.529581	-0.41882	-0.650215	-0.307864	-0.0764684
ACR30652.1	BGLU_2G01690	BGLU_2G01690	-0.529973	-0.243907	0.0264669	0.089023	0.0931006	-0.255521	-0.259599
ACR28831.2	BGLU_1G16920	BGLU_1G16920	1.33598	-2.94754	-2.24449	1.75231	-2.44854	-2.16182	2.03903
ACR30198.1	BGLU_1G31350	BGLU_1G31350	0.436312	0.337974	-0.247522	0.346034	0.510918	0.0157009	-0.149184
ACR32023.1	BGLU_2G16830	BGLU_2G16830	-0.462036	-0.10631	0.53634	-0.0215845	-0.056687	0.145511	0.180614
ACR31556.1	BGLU_2G11660	BGLU_2G11660	0.00807932	0.264025	0.664791	-0.529145	-1.19001	-0.252019	0.408845
ACR32375.1	BGLU_2G20560	BGLU_2G20560	-0.469571	3.60582	2.87061	0.385055	-0.117643	-1.70748	-1.20478
ACR28989.2	BGLU_1G18650	BGLU_1G18650	0.420055	-0.627312	-0.103701	1.33827	0.303233	-0.0913747	0.943667
ACR30457.1	BGLU_1G33950	BGLU_1G33950	-0.590455	-0.0757802	-0.0848962	-0.434337	0.244778	0.0795444	-0.599571
ACR32522.1	BGLU_2G22210	BGLU_2G22210	-0.887348	0.186419	0.190652	-0.325453	0.770655	0.212993	-0.883116
ACR27296.1	BGLU_1G00930	BGLU_1G00930	1.14748	-0.302812	-0.10656	1.30339	-0.331532	-0.291187	1.34373
ACR30246.1	BGLU_1G31830	BGLU_1G31830	-0.478596	0.755957	-0.129541	-1.293	0.415628	0.344538	-1.36409
ACR27983.1	BGLU_1G07990	BGLU_1G07990	0.0856373	-0.352662	-0.105224	0.419508	0.0683654	-0.0180672	0.333075
ACR29018.1	BGLU_1G19040	BGLU_1G19040	1.94578	1.18001	0.359802	-0.0685738	-1.03658	0.157568	1.12557
ACR31652.1	BGLU_2G12710	BGLU_2G12710	0.666479	-0.280455	-0.719436	0.574538	-0.0361624	-0.383203	0.227498
ACR29966.1	BGLU_1G29030	BGLU_1G29030	0.0659155	-0.0834368	0.0381051	0.127436	0.151313	0.211334	0.187457
ACR28985.1	BGLU_1G18610	BGLU_1G18610	0.692663	1.05562	1.45809	0.014095	-0.477247	0.603796	1.09514
ACR28346.1	BGLU_1G11780	BGLU_1G11780	-0.207704	-0.331386	-0.490132	-0.596414	-0.325863	-0.0958982	-0.36645
[truncated: 3,938 more rows]

## Sheet: DEG_336-vs-411-257
Symbol	Ensembl.ID	User_ID	BG257SH1-BG336GR1_log2FC	BG411GR6-BG336GR1_log2FC
BGLU_RS31720	BGLU_RS31720	BGLU_RS31720	0.0717526	0.688575
BGLU_RS31520	BGLU_RS31520	BGLU_RS31520	0.429736	-0.270966
ACR29957.1	BGLU_1G28940	BGLU_1G28940	0.45299	0.354438
BGLU_1GR05	BGLU_1GR05	BGLU_1GR05	0.160117	-0.677762
BGLU_2GR02	BGLU_2GR02	BGLU_2GR02	0.159383	-0.679293
BGLU_1GR02	BGLU_1GR02	BGLU_1GR02	0.145953	-0.650832
BGLU_2GR05	BGLU_2GR05	BGLU_2GR05	0.140789	-0.634361
BGLU_1GR08	BGLU_1GR08	BGLU_1GR08	0.114312	-0.607962
BGLU_1GR01	BGLU_1GR01	BGLU_1GR01	0.178763	-0.958034
BGLU_1GR09	BGLU_1GR09	BGLU_1GR09	0.175227	-0.960487
BGLU_1GR04	BGLU_1GR04	BGLU_1GR04	0.174684	-0.959503
BGLU_2GR04	BGLU_2GR04	BGLU_2GR04	0.180883	-0.955495
BGLU_2GR01	BGLU_2GR01	BGLU_2GR01	0.117172	-0.934529
ACR27246.1	BGLU_1G00410	BGLU_1G00410	-0.0275281	-0.277007
ACR28019.1	BGLU_1G08360	BGLU_1G08360	-0.560135	-1.01491
BGLU_RS31745	BGLU_RS31745	BGLU_RS31745	-0.917515	-0.62891
rpmE2	BGLU_1G14290	BGLU_1G14290	0.26991	0.907702
ACR31820.1	BGLU_2G14610	BGLU_2G14610	0.249682	-0.397981
ACR31727.1	BGLU_2G13670	BGLU_2G13670	0.367285	1.10848
acpP	BGLU_1G09540	BGLU_1G09540	0.161326	0.259419
rpsU	BGLU_1G01720	BGLU_1G01720	0.0119701	0.308158
ACR32205.1	BGLU_2G18790	BGLU_2G18790	-6.43697	-0.304752
ACR29321.1	BGLU_1G22200	BGLU_1G22200	-3.95927	-0.616872
ACR29122.1	BGLU_1G20130	BGLU_1G20130	-0.163731	0.55466
ndk	BGLU_1G14470	BGLU_1G14470	0.732031	0.506711
ACR27408.1	BGLU_1G02070	BGLU_1G02070	0.596967	0.199078
ACR27880.1	BGLU_1G06870	BGLU_1G06870	0.0687996	-0.00563961
ACR31962.1	BGLU_2G16220	BGLU_2G16220	0.157897	0.0975553
ACR29093.1	BGLU_1G19840	BGLU_1G19840	-0.804528	-0.200433
ACR29635.1	BGLU_1G25590	BGLU_1G25590	0.507499	0.521547
ACR31866.1	BGLU_2G15090	BGLU_2G15090	0.381898	1.2303
ACR28054.1	BGLU_1G08710	BGLU_1G08710	0.456328	0.187897
rpmB	BGLU_1G28680	BGLU_1G28680	0.116749	1.04612
rpsJ	BGLU_1G02570	BGLU_1G02570	0.272755	0.760597
rpsO	BGLU_1G25990	BGLU_1G25990	-0.18983	1.00509
ACR27696.1	BGLU_1G05000	BGLU_1G05000	-0.0813985	-0.570526
dnaK	BGLU_1G06340	BGLU_1G06340	-0.032866	0.633204
Ferritin	BGLU_1G06110	BGLU_1G06110	-0.173339	0.183558
Gp2	BGLU_1G01460	BGLU_1G01460	-3.00231	9.72896
groL	BGLU_1G07150	BGLU_1G07150	0.178893	-0.0622432
BGLU_RS34865	BGLU_RS34865	BGLU_RS34865	0.622846	0.781138
ACR29103.1	BGLU_1G19940	BGLU_1G19940	0.67789	0.0814629
ACR27289.1	BGLU_1G00860	BGLU_1G00860	-0.754881	-1.03495
atpA	BGLU_1G00750	BGLU_1G00750	0.202958	-0.438798
ACR29936.1	BGLU_1G28730	BGLU_1G28730	-0.194407	-0.150796
rpoH	BGLU_1G31450	BGLU_1G31450	0.376205	1.03371
ACR31825.1	BGLU_2G14680	BGLU_2G14680	-0.707861	-0.623533
rpsB	BGLU_1G12720	BGLU_1G12720	0.0854816	0.566959
rplU	BGLU_1G04830	BGLU_1G04830	-0.018315	0.401196
rplB	BGLU_1G02610	BGLU_1G02610	0.632276	-0.0920043
rplM	BGLU_1G05690	BGLU_1G05690	0.358357	-0.15643
rplJ	BGLU_1G02480	BGLU_1G02480	0.249271	-0.194513
ACR28057.1	BGLU_1G08740	BGLU_1G08740	0.508576	0.476663
Porin	BGLU_1G08340	BGLU_1G08340	-0.483649	-0.748498
rplL	BGLU_1G02490	BGLU_1G02490	0.305805	0.589147
fusA	BGLU_1G02550	BGLU_1G02550	0.561184	-0.268678
ACR27377.1	BGLU_1G01760	BGLU_1G01760	-1.54954	-1.09859
bamA	BGLU_1G12810	BGLU_1G12810	0.447415	0.386574
metK	BGLU_1G33680	BGLU_1G33680	0.17473	0.478284
ACR27349.1	BGLU_1G01470	BGLU_1G01470	-1.23207	11.5414
tuf	BGLU_1G02430	BGLU_1G02430	0.234501	-0.101217
BGLU_1G34410	BGLU_1G34410	BGLU_1G34410	0.451032	0.897283
ACR32270.1	BGLU_2G19460	BGLU_2G19460	0.260859	0.782322
yajC	BGLU_1G06060	BGLU_1G06060	0.672025	0.548909
rpsF	BGLU_1G13940	BGLU_1G13940	0.0920953	0.864629
ACR29946.1	BGLU_1G28830	BGLU_1G28830	-0.328977	0.0809536
ACR31686.1	BGLU_2G13220	BGLU_2G13220	-2.48937	-1.75544
groS	BGLU_1G07140	BGLU_1G07140	0.15098	0.725858
ACR32052.1	BGLU_2G17110	BGLU_2G17110	0.0889089	-0.68624
ispE	BGLU_1G31310	BGLU_1G31310	0.355135	0.512466
BGLU_3P0950	BGLU_3P0950	BGLU_3P0950	-13.556	-11.5339
ACR27754.1	BGLU_1G05580	BGLU_1G05580	0.402623	0.198973
atpD	BGLU_1G00770	BGLU_1G00770	0.0179072	-0.313116
htpX	BGLU_1G34070	BGLU_1G34070	0.508255	0.662773
ACR28110.1	BGLU_1G09290	BGLU_1G09290	0.951403	1.41037
rpmF	BGLU_1G09480	BGLU_1G09480	-0.131103	0.034268
prs	BGLU_1G31320	BGLU_1G31320	0.49875	0.785073
ftsH	BGLU_1G11420	BGLU_1G11420	-0.274017	0.0789964
ACR28063.1	BGLU_1G08800	BGLU_1G08800	0.240739	-0.31626
rpoB	BGLU_1G02500	BGLU_1G02500	0.24639	-0.202729
ACR29115.1	BGLU_1G20060	BGLU_1G20060	0.257089	0.697212
rplK	BGLU_1G02460	BGLU_1G02460	0.540812	0.316656
ACR28746.1	BGLU_1G16050	BGLU_1G16050	-0.0221897	0.0289464
ACR31865.1	BGLU_2G15080	BGLU_2G15080	0.101364	0.689371
hfq	BGLU_1G14550	BGLU_1G14550	0.482859	0.912887
bglu_1g02560	BGLU_1G02560	BGLU_1G02560	0.200267	-0.126048
ACR27288.1	BGLU_1G00850	BGLU_1G00850	-1.43614	-1.47098
ACR30145.1	BGLU_1G30820	BGLU_1G30820	0.0565152	-0.0568226
clpB	BGLU_1G14230	BGLU_1G14230	-0.0921515	0.746464
BGLU_1P0030	BGLU_1P0030	BGLU_1P0030	10.9763	10.867
ACR29970.1	BGLU_1G29070	BGLU_1G29070	-0.132048	0.128324
rpsP	BGLU_1G09030	BGLU_1G09030	-0.0518221	0.289635
gcvH	BGLU_1G01020	BGLU_1G01020	0.568011	0.790943
rpoZ	BGLU_1G08310	BGLU_1G08310	0.656982	0.647332
flhD	BGLU_1G01780	BGLU_1G01780	0.563259	-0.311289
rpoC	BGLU_1G02510	BGLU_1G02510	0.237908	-0.135722
dksA	BGLU_1G33750	BGLU_1G33750	0.103407	0.634055
rpsE	BGLU_1G02750	BGLU_1G02750	0.761593	0.239598
ACR28582.1	BGLU_1G14340	BGLU_1G14340	0.273585	1.12135
hemA	BGLU_1G04210	BGLU_1G04210	0.472563	0.648652
ACR32529.1	BGLU_2G22280	BGLU_2G22280	-1.99968	-2.09949
ACR31400.1	BGLU_2G09960	BGLU_2G09960	-4.43363	0.460685
ACR27732.1	BGLU_1G05360	BGLU_1G05360	0.502737	0.143908
ACR27590.1	BGLU_1G03910	BGLU_1G03910	-0.311178	-0.782903
ACR28776.1	BGLU_1G16360	BGLU_1G16360	1.46648	1.54227
ACR28708.1	BGLU_1G15670	BGLU_1G15670	-13.5687	-11.7396
ACR27613.1	BGLU_1G04140	BGLU_1G04140	0.495999	0.900301
ACR30770.1	BGLU_2G03050	BGLU_2G03050	-0.717708	-0.894112
ACR29659.1	BGLU_1G25830	BGLU_1G25830	-0.488175	-0.253007
BGLU_RS21595	BGLU_RS21595	BGLU_RS21595	-1.03032	0.527315
ACR30099.1	BGLU_1G30360	BGLU_1G30360	0.282712	0.59839
ACR28348.1	BGLU_1G11800	BGLU_1G11800	-13.3029	-11.3804
rpsL	BGLU_1G02530	BGLU_1G02530	0.309959	0.218363
ACR31952.1	BGLU_2G16100	BGLU_2G16100	-15.4456	-11.726
BGLU_RS36495	BGLU_RS36495	BGLU_RS36495	0.263722	1.20815
ACR32454.1	BGLU_2G21490	BGLU_2G21490	0.403671	1.34923
BGLU_1GT17	BGLU_1GT17	BGLU_1GT17	-1.07429	-0.0754307
ACR27273.1	BGLU_1G00700	BGLU_1G00700	-0.370474	-0.0465432
ACR32053.1	BGLU_2G17120	BGLU_2G17120	-0.198255	-0.0929522
ACR31053.1	BGLU_2G06170	BGLU_2G06170	-0.053773	0.0946964
BGLU_1G18200	BGLU_1G18200	BGLU_1G18200	9.12703	8.74398
tsf	BGLU_1G12730	BGLU_1G12730	0.427341	-0.245978
BGLU_RS35230	BGLU_RS35230	BGLU_RS35230	10.7618	11.2945
ACR29684.1	BGLU_1G26080	BGLU_1G26080	-0.000703732	0.323208
ACR32724.1	BGLU_2P0620	BGLU_2P0620	-13.6944	-11.7699
eno	BGLU_1G24510	BGLU_1G24510	0.272359	0.191929
gcvP	BGLU_1G01010	BGLU_1G01010	0.464977	0.0498991
rpsC	BGLU_1G02640	BGLU_1G02640	0.128287	-0.40688
ACR28614.1	BGLU_1G14660	BGLU_1G14660	0.249316	0.773587
ACR29944.1	BGLU_1G28810	BGLU_1G28810	-0.386562	-0.144822
ACR31243.1	BGLU_2G08280	BGLU_2G08280	0.164486	0.112166
ACR31240.1	BGLU_2G08250	BGLU_2G08250	0.286424	-0.114738
lon	BGLU_1G13520	BGLU_1G13520	0.101416	0.163032
ACR27694.1	BGLU_1G04970	BGLU_1G04970	0.159115	-0.00477656
infB	BGLU_1G20020	BGLU_1G20020	0.205453	-0.0456366
atpE	BGLU_1G00720	BGLU_1G00720	0.0247647	-0.0828322
rplA	BGLU_1G02470	BGLU_1G02470	-0.0131883	-0.418443
ahcY	BGLU_1G01990	BGLU_1G01990	-0.111342	-0.131943
ACR28514.1	BGLU_1G13650	BGLU_1G13650	0.716992	0.920274
ACR32141.1	BGLU_2G18090	BGLU_2G18090	-1.48438	-1.1854
ACR31274.1	BGLU_2G08600	BGLU_2G08600	0.334194	-0.212716
ACR29263.1	BGLU_1G21570	BGLU_1G21570	-1.45576	-0.168678
ACR31062.1	BGLU_2G06260	BGLU_2G06260	-0.198875	-0.129891
ACR29396.1	BGLU_1G23020	BGLU_1G23020	-4.15863	-0.89734
ACR27614.1	BGLU_1G04150	BGLU_1G04150	0.597161	-0.272573
ACR27693.1	BGLU_1G04960	BGLU_1G04960	0.744468	0.0110264
BGLU_RS34295	BGLU_RS34295	BGLU_RS34295	-11.9553	-11.4377
ACR31238.1	BGLU_2G08230	BGLU_2G08230	0.379614	0.36607
secY	BGLU_1G02780	BGLU_1G02780	-0.253427	-0.41714
atpB	BGLU_1G00710	BGLU_1G00710	-0.469735	-0.358966
ACR31273.1	BGLU_2G08590	BGLU_2G08590	0.111149	0.147496
ACR29411.1	BGLU_1G23170	BGLU_1G23170	-3.97285	-1.01401
bamD	BGLU_1G14680	BGLU_1G14680	0.73787	0.552518
cysS	BGLU_1G23620	BGLU_1G23620	0.479556	0.556347
ACR31063.1	BGLU_2G06270	BGLU_2G06270	0.0530341	-0.0811127
BGLU_1GT26	BGLU_1GT26	BGLU_1GT26	0.322925	0.267911
BGLU_2G01630	BGLU_2G01630	BGLU_2G01630	0.322182	-4.54694
ACR31936.1	BGLU_2G15940	BGLU_2G15940	0.355482	0.142995
ACR32189.1	BGLU_2G18630	BGLU_2G18630	-3.74779	-0.131582
ACR28190.1	BGLU_1G10160	BGLU_1G10160	0.449489	0.0938853
ACR29104.1	BGLU_1G19950	BGLU_1G19950	0.46016	0.492836
ACR30312.1	BGLU_1G32490	BGLU_1G32490	-5.10782	-4.81922
Transglycosylase	BGLU_1G07900	BGLU_1G07900	0.668256	0.765396
erpA	BGLU_1G05710	BGLU_1G05710	0.0540815	0.983528
ACR29558.1	BGLU_1G24810	BGLU_1G24810	0.392008	-0.0900461
sucC	BGLU_1G29940	BGLU_1G29940	0.457808	-0.0986405
secA	BGLU_1G04710	BGLU_1G04710	0.109305	0.0959495
rpmA	BGLU_1G04840	BGLU_1G04840	0.108683	0.26469
rpsI	BGLU_1G05700	BGLU_1G05700	0.519656	0.483419
mdh	BGLU_2G08210	BGLU_2G08210	0.209124	-0.53028
BGLU_1P0890	BGLU_1P0890	BGLU_1P0890	-0.181916	0.312627
ACR30185.1	BGLU_1G31220	BGLU_1G31220	0.0720175	-0.402554
rpoD	BGLU_2G15870	BGLU_2G15870	0.272781	0.344062
ACR28475.1	BGLU_1G13230	BGLU_1G13230	-0.355811	-0.523454
pnp	BGLU_1G25980	BGLU_1G25980	0.335496	-0.116564
rpsR	BGLU_1G13960	BGLU_1G13960	0.605089	0.0782591
BGLU_3P0910	BGLU_3P0910	BGLU_3P0910	-4.93078	-5.14045
ACR27347.1	BGLU_1G01450	BGLU_1G01450	-1.45558	10.7437
ACR28390.1	BGLU_1G12310	BGLU_1G12310	-0.0247771	-0.145969
infC	BGLU_1G21510	BGLU_1G21510	0.128686	0.679221
rpoA	BGLU_1G02840	BGLU_1G02840	0.175004	-0.0137901
ACR31997.1	BGLU_2G16570	BGLU_2G16570	-0.686891	-0.606094
ACR32051.1	BGLU_2G17100	BGLU_2G17100	0.232924	-0.38957
rnr	BGLU_1G19620	BGLU_1G19620	0.3215	0.397653
rpsQ	BGLU_1G02670	BGLU_1G02670	0.099831	-0.00115843
ACR31232.1	BGLU_2G08170	BGLU_2G08170	0.146552	-0.299567
ppa	BGLU_1G27870	BGLU_1G27870	0.439831	0.237834
nusG	BGLU_1G02450	BGLU_1G02450	0.303806	0.437545
ACR27442.1	BGLU_1G02410	BGLU_1G02410	0.58534	0.686015
tig	BGLU_1G13490	BGLU_1G13490	0.291101	-0.0184653
BGLU_1GT27	BGLU_1GT27	BGLU_1GT27	0.164087	0.449838
ACR29658.1	BGLU_1G25820	BGLU_1G25820	-0.437418	-0.291336
ACR29399.1	BGLU_1G23050	BGLU_1G23050	-5.5221	-1.26465
ACR29101.1	BGLU_1G19920	BGLU_1G19920	0.739302	0.159559
sucD	BGLU_1G29930	BGLU_1G29930	0.556157	-0.211546
rpmI	BGLU_1G21500	BGLU_1G21500	0.151583	-0.393057
rplY	BGLU_1G31330	BGLU_1G31330	0.153345	-0.0853955
ACR27646.1	BGLU_1G04490	BGLU_1G04490	0.5689	0.205518
ACR29024.1	BGLU_1G19100	BGLU_1G19100	-13.8621	-11.5918
rlmN	BGLU_1G14480	BGLU_1G14480	-0.0487519	0.223978
ACR28447.1	BGLU_1G12900	BGLU_1G12900	0.266308	0.445728
ACR31627.1	BGLU_2G12450	BGLU_2G12450	-0.227156	-0.201452
purF	BGLU_2G08490	BGLU_2G08490	0.414906	0.480182
ACR27845.1	BGLU_1G06520	BGLU_1G06520	0.105078	0.243509
grpE	BGLU_1G06330	BGLU_1G06330	-0.164568	1.02217
ACR29262.1	BGLU_1G21560	BGLU_1G21560	-1.69702	-0.406705
ACR31395.1	BGLU_2G09910	BGLU_2G09910	-3.72583	-0.306033
ACR28594.1	BGLU_1G14460	BGLU_1G14460	-0.189258	0.0894609
der	BGLU_1G14540	BGLU_1G14540	0.720697	0.544568
BGLU_1G24610	BGLU_1G24610	BGLU_1G24610	0.885155	1.01031
rplD	BGLU_1G02590	BGLU_1G02590	-0.0283253	-0.550569
rplC	BGLU_1G02580	BGLU_1G02580	0.0629502	-0.273314
ACR29019.1	BGLU_1G19050	BGLU_1G19050	-15.5666	-12.4984
pyrG	BGLU_1G24530	BGLU_1G24530	0.334153	0.239152
ACR27889.1	BGLU_1G06960	BGLU_1G06960	-0.780132	-0.590869
rpsG	BGLU_1G02540	BGLU_1G02540	0.261185	-0.203883
ACR27432.1	BGLU_1G02310	BGLU_1G02310	-0.910726	-0.704647
ACR29408.1	BGLU_1G23140	BGLU_1G23140	-3.02347	-1.15367
ACR30752.1	BGLU_2G02870	BGLU_2G02870	0.308089	0.0566108
bamB	BGLU_1G14530	BGLU_1G14530	0.105909	0.00131148
ACR29034.1	BGLU_1G19210	BGLU_1G19210	-15.5753	-12.0045
trmD	BGLU_1G09050	BGLU_1G09050	0.0703539	-0.205128
ACR32506.1	BGLU_2G22050	BGLU_2G22050	0.139598	0.493233
ACR31052.1	BGLU_2G06160	BGLU_2G06160	2.32097	3.32397
ACR32204.1	BGLU_2G18780	BGLU_2G18780	-6.24868	-0.30512
rpsT	BGLU_1G29160	BGLU_1G29160	-0.0305003	0.295835
ACR29410.1	BGLU_1G23160	BGLU_1G23160	-3.40121	-1.07912
ACR29450.1	BGLU_1G23650	BGLU_1G23650	0.477685	0.214422
rho	BGLU_1G14330	BGLU_1G14330	0.199227	-0.263855
BGLU_4P0540	BGLU_4P0540	BGLU_4P0540	10.3977	11.1204
ACR32011.1	BGLU_2G16710	BGLU_2G16710	-2.89731	-0.44134
BGLU_1GR07	BGLU_1GR07	BGLU_1GR07	-1.41781	0.787149
gyrA	BGLU_1G08730	BGLU_1G08730	0.174252	-0.00449525
ACR27755.1	BGLU_1G05590	BGLU_1G05590	0.532696	-0.51921
BGLU_3P0480	BGLU_3P0480	BGLU_3P0480	9.77751	10.5372
rplE	BGLU_1G02700	BGLU_1G02700	0.0864444	-0.392101
ACR29567.1	BGLU_1G24900	BGLU_1G24900	-3.45888	-2.40674
ACR28135.1	BGLU_1G09550	BGLU_1G09550	0.324814	-0.153972
ACR28778.1	BGLU_1G16380	BGLU_1G16380	-0.232594	0.210042
BGLU_1GT52	BGLU_1GT52	BGLU_1GT52	2.08879	3.04105
ACR28078.1	BGLU_1G08950	BGLU_1G08950	-0.0616295	0.79315
lpxD	BGLU_1G12830	BGLU_1G12830	0.330767	-0.0841673
nuoD	BGLU_1G25910	BGLU_1G25910	0.0935414	0.319099
ACR27702.1	BGLU_1G05060	BGLU_1G05060	0.607767	-0.0136868
ACR30292.1	BGLU_1G32290	BGLU_1G32290	0.132931	-0.0246283
ACR31939.1	BGLU_2G15970	BGLU_2G15970	0.0853589	0.406297
argB	BGLU_1G33800	BGLU_1G33800	0.188946	0.229907
lpxC	BGLU_1G04690	BGLU_1G04690	0.000222176	0.286649
ACR29397.1	BGLU_1G23030	BGLU_1G23030	-4.99609	-1.19968
ACR29732.1	BGLU_1G26570	BGLU_1G26570	0.373374	0.511538
ACR28015.1	BGLU_1G08320	BGLU_1G08320	0.147319	0.306216
rplP	BGLU_1G02650	BGLU_1G02650	0.241339	-0.449764
ACR31622.1	BGLU_2G12400	BGLU_2G12400	0.0926876	-0.188975
accA	BGLU_1G23600	BGLU_1G23600	0.187913	0.402988
ACR29406.1	BGLU_1G23120	BGLU_1G23120	-3.11831	-1.23988
htpG	BGLU_1G26820	BGLU_1G26820	-0.145081	0.242993
ACR29666.1	BGLU_1G25900	BGLU_1G25900	0.238582	0.450677
ACR27926.1	BGLU_1G07340	BGLU_1G07340	0.017323	-0.0504224
ACR27330.1	BGLU_1G01280	BGLU_1G01280	-3.76708	11.2844
Exonuclease	BGLU_1G08370	BGLU_1G08370	0.0160928	0.0566889
ACR31096.1	BGLU_2G06670	BGLU_2G06670	-7.87653	-6.97772
ACR27725.1	BGLU_1G05290	BGLU_1G05290	0.316939	-0.0544967
ACR27990.1	BGLU_1G08070	BGLU_1G08070	-0.732809	-1.21591
hslV	BGLU_1G33760	BGLU_1G33760	-0.144423	1.33492
ACR29888.1	BGLU_1G28220	BGLU_1G28220	0.343195	0.962002
rpsD	BGLU_1G02830	BGLU_1G02830	0.0154141	-0.27524
ACR27797.1	BGLU_1G06030	BGLU_1G06030	0.349612	0.687369
rimM	BGLU_1G09040	BGLU_1G09040	-0.0735841	-0.0738678
ACR27589.1	BGLU_1G03900	BGLU_1G03900	-0.167869	-0.706088
ACR27507.1	BGLU_1G03060	BGLU_1G03060	1.69698	1.28664
ACR29021.1	BGLU_1G19070	BGLU_1G19070	-14.5864	-11.3245
ACR29555.1	BGLU_1G24780	BGLU_1G24780	-1.05713	-0.118829
atpC	BGLU_1G00780	BGLU_1G00780	0.0344583	-0.0823718
arcB	BGLU_1G29180	BGLU_1G29180	0.0775475	0.271509
ACR29954.1	BGLU_1G28910	BGLU_1G28910	0.367794	-0.158827
ACR32159.1	BGLU_2G18290	BGLU_2G18290	0.291072	0.794039
ACR29031.1	BGLU_1G19180	BGLU_1G19180	-12.6782	-12.7915
rplI	BGLU_1G13970	BGLU_1G13970	0.235186	0.270031
ACR27213.1	BGLU_1G00020	BGLU_1G00020	0.284369	0.249311
atpG	BGLU_1G00760	BGLU_1G00760	0.0774568	-0.269312
ACR30283.1	BGLU_1G32200	BGLU_1G32200	0.0704852	0.423099
ACR31932.1	BGLU_2G15900	BGLU_2G15900	-0.00624578	0.243507
Acyl-CoA-ligase/synthetase	BGLU_1G19060	BGLU_1G19060	-14.426	-11.7387
ACR29556.1	BGLU_1G24790	BGLU_1G24790	0.258418	0.00810233
ACR32455.1	BGLU_2G21500	BGLU_2G21500	0.149029	1.49901
purL	BGLU_1G13620	BGLU_1G13620	0.372832	0.119219
efp	BGLU_1G09710	BGLU_1G09710	0.307023	0.681284
Transketolase	BGLU_1G05350	BGLU_1G05350	0.162453	0.0941982
nusA	BGLU_1G20030	BGLU_1G20030	0.148514	0.238831
ACR31828.1	BGLU_2G14710	BGLU_2G14710	0.154038	-0.507441
ACR32050.1	BGLU_2G17090	BGLU_2G17090	0.149105	-0.317083
ACR32258.1	BGLU_2G19330	BGLU_2G19330	-0.684697	-0.585827
yidC	BGLU_1G34380	BGLU_1G34380	0.368765	-0.15112
BGLU_1GT47	BGLU_1GT47	BGLU_1GT47	3.70936	3.69505
ACR28051.1	BGLU_1G08680	BGLU_1G08680	-0.63902	1.94101
ACR29768.1	BGLU_1G26950	BGLU_1G26950	-2.44804	-0.793604
ACR29394.1	BGLU_1G22990	BGLU_1G22990	-4.45111	-0.699412
ACR31187.1	BGLU_2G07690	BGLU_2G07690	-0.725714	-0.341488
ispG	BGLU_1G14500	BGLU_1G14500	-0.231282	-0.407195
ilvC	BGLU_1G26060	BGLU_1G26060	0.358269	0.101621
BGLU_1G07790	BGLU_1G07790	BGLU_1G07790	-16.2352	-11.0931
ACR29395.1	BGLU_1G23010	BGLU_1G23010	-5.04341	-0.794449
BGLU_1GT21	BGLU_1GT21	BGLU_1GT21	-0.612697	-0.296201
ACR30440.1	BGLU_1G33780	BGLU_1G33780	0.134634	0.555591
ACR28140.1	BGLU_1G09600	BGLU_1G09600	0.27087	0.0501631
Bacterioferritin	BGLU_1G25400	BGLU_1G25400	0.00821386	0.781298
BGLU_1P0010	BGLU_1P0010	BGLU_1P0010	12.4562	12.8672
pal	BGLU_1G06700	BGLU_1G06700	0.0534743	-0.332476
rplF	BGLU_1G02730	BGLU_1G02730	0.231667	-0.447885
ACR29398.1	BGLU_1G23040	BGLU_1G23040	-5.50528	-1.65381
ACR29615.1	BGLU_1G25390	BGLU_1G25390	0.28654	-0.341082
ACR29407.1	BGLU_1G23130	BGLU_1G23130	-3.33108	-0.889853
rne	BGLU_1G09400	BGLU_1G09400	0.36987	-0.0257957
ACR31064.1	BGLU_2G06280	BGLU_2G06280	0.457107	0.331466
ACR27513.1	BGLU_1G03120	BGLU_1G03120	-0.0643684	0.509193
ACR29441.1	BGLU_1G23560	BGLU_1G23560	-12.0068	-10.8712
lptD	BGLU_1G30620	BGLU_1G30620	0.31539	0.0552923
smc	BGLU_1G12630	BGLU_1G12630	0.22136	-0.0615348
ACR27636.1	BGLU_1G04380	BGLU_1G04380	1.14554	0.933848
ACR28296.1	BGLU_1G11270	BGLU_1G11270	-0.500362	0.00363572
gyrB	BGLU_1G00030	BGLU_1G00030	0.386999	0.15305
ACR30024.1	BGLU_1G29610	BGLU_1G29610	-0.228673	-0.223646
WcbO	BGLU_1G06620	BGLU_1G06620	0.602718	0.619674
dadA	BGLU_1G08980	BGLU_1G08980	0.216754	0.203575
ACR28439.1	BGLU_1G12820	BGLU_1G12820	0.367635	0.140431
ACR31953.1	BGLU_2G16110	BGLU_2G16110	-14.3058	-12.1362
ACR29030.1	BGLU_1G19170	BGLU_1G19170	-13.6482	-12.0692
ACR29102.1	BGLU_1G19930	BGLU_1G19930	0.731283	0.106783
ACR29401.1	BGLU_1G23070	BGLU_1G23070	-5.23139	-1.36285
BGLU_1GT28	BGLU_1GT28	BGLU_1GT28	-0.0191962	0.724333
ACR30029.1	BGLU_1G29660	BGLU_1G29660	0.115803	-0.596251
rplS	BGLU_1G09060	BGLU_1G09060	-0.355464	-0.569977
rpsS	BGLU_1G02620	BGLU_1G02620	0.380666	-0.297029
cpoB	BGLU_1G06690	BGLU_1G06690	-0.283013	-0.723789
nuoN	BGLU_1G25810	BGLU_1G25810	-0.534888	-0.152954
kbl	BGLU_2G00090	BGLU_2G00090	0.753174	0.782243
ACR30549.1	BGLU_2G00530	BGLU_2G00530	-0.428293	0.043109
rplT	BGLU_1G21490	BGLU_1G21490	-0.155108	-0.270066
pyrE	BGLU_1G02280	BGLU_1G02280	0.675395	0.0927545
recA	BGLU_1G29970	BGLU_1G29970	0.118947	0.570135
ACR27587.1	BGLU_1G03880	BGLU_1G03880	0.350909	-0.663333
thrS	BGLU_1G21520	BGLU_1G21520	0.320792	0.428218
ACR30397.1	BGLU_1G33350	BGLU_1G33350	-0.188591	-0.905617
atpF	BGLU_1G00730	BGLU_1G00730	-0.168326	-0.568445
BGLU_4P0970	BGLU_4P0970	BGLU_4P0970	0.321976	1.14455
aspS	BGLU_1G30760	BGLU_1G30760	0.506625	0.241493
uvrA	BGLU_1G31090	BGLU_1G31090	0.188885	0.134134
rlpA	BGLU_1G02120	BGLU_1G02120	0.331753	0.396841
rplN	BGLU_1G02680	BGLU_1G02680	0.137649	0.239084
ACR29125.1	BGLU_1G20160	BGLU_1G20160	1.04058	0.886073
carB	BGLU_1G11370	BGLU_1G11370	0.528004	0.0293574
ACR29419.1	BGLU_1G23300	BGLU_1G23300	10.3276	10.5827
plsX	BGLU_1G09500	BGLU_1G09500	-0.0235833	0.34026
ACR28612.1	BGLU_1G14640	BGLU_1G14640	0.464272	0.465986
ACR29092.1	BGLU_1G19830	BGLU_1G19830	-0.885081	-0.271073
tolB	BGLU_1G06710	BGLU_1G06710	-0.0421319	-0.0910696
ACR29522.1	BGLU_1G24440	BGLU_1G24440	0.142496	-0.230535
ACR32080.1	BGLU_2G17390	BGLU_2G17390	0.943971	0.873757
clpX	BGLU_1G13510	BGLU_1G13510	0.169333	0.0281177
ACR29631.1	BGLU_1G25550	BGLU_1G25550	0.0414982	0.188002
ACR29017.1	BGLU_1G19030	BGLU_1G19030	-13.6089	-12.5372
BGLU_RS19165	BGLU_RS19165	BGLU_RS19165	0.0521086	0.120702
ACR28137.1	BGLU_1G09570	BGLU_1G09570	-0.0583952	0.627575
ACR29076.1	BGLU_1G19670	BGLU_1G19670	-0.914897	0.577132
ACR30290.1	BGLU_1G32270	BGLU_1G32270	-0.0808383	1.02603
ACR30211.1	BGLU_1G31480	BGLU_1G31480	1.12545	0.470846
ACR32721.1	BGLU_2P0590	BGLU_2P0590	-12.3671	-11.3885
ACR30293.1	BGLU_1G32300	BGLU_1G32300	-0.0544576	-0.369251
rplQ	BGLU_1G02850	BGLU_1G02850	-0.202433	0.0517572
adk	BGLU_1G29120	BGLU_1G29120	-0.454982	0.09139
ACR29664.1	BGLU_1G25880	BGLU_1G25880	-0.304224	-0.17807
ACR27858.2	BGLU_1G06650	BGLU_1G06650	0.421007	0.0155893
ACR30375.1	BGLU_1G33130	BGLU_1G33130	1.42461	-0.338847
ACR30184.1	BGLU_1G31210	BGLU_1G31210	-0.0694462	0.119829
ACR30039.1	BGLU_1G29760	BGLU_1G29760	0.302216	0.378138
ACR32716.1	BGLU_2P0540	BGLU_2P0540	-12.633	-11.9836
BGLU_4P0530	BGLU_4P0530	BGLU_4P0530	-0.269285	0.418825
nuoI	BGLU_1G25860	BGLU_1G25860	-0.611304	-0.497619
ACR29640.1	BGLU_1G25640	BGLU_1G25640	0.150098	0.587134
ACR28619.1	BGLU_1G14710	BGLU_1G14710	-0.0709863	-0.149683
ACR29665.1	BGLU_1G25890	BGLU_1G25890	0.0932192	-0.0859132
ACR30386.1	BGLU_1G33240	BGLU_1G33240	0.384975	0.0870236
ACR28461.1	BGLU_1G13060	BGLU_1G13060	-0.31633	0.895093
ACR28158.1	BGLU_1G09830	BGLU_1G09830	1.79051	1.84128
purM	BGLU_1G06430	BGLU_1G06430	-0.295132	-0.179256
ACR28745.1	BGLU_1G16040	BGLU_1G16040	-0.130946	-0.435277
ACR29423.1	BGLU_1G23340	BGLU_1G23340	11.2679	11.6379
rpsK	BGLU_1G02820	BGLU_1G02820	0.0290139	-0.294228
ACR31389.1	BGLU_2G09850	BGLU_2G09850	-4.08939	0.511831
argD	BGLU_1G10100	BGLU_1G10100	0.425532	0.131393
gcvT	BGLU_1G01030	BGLU_1G01030	0.476564	0.0409152
argG	BGLU_1G32850	BGLU_1G32850	0.189586	0.175241
ACR29692.1	BGLU_1G26160	BGLU_1G26160	0.305298	0.650984
ACR27598.1	BGLU_1G03990	BGLU_1G03990	0.0717155	-0.428116
rpsN	BGLU_1G02710	BGLU_1G02710	0.313341	-0.41344
ACR31937.1	BGLU_2G15950	BGLU_2G15950	0.22931	-0.223414
ACR29513.1	BGLU_1G24350	BGLU_1G24350	0.694308	0.809977
ACR30376.1	BGLU_1G33140	BGLU_1G33140	1.10208	-0.536214
ACR28773.1	BGLU_1G16330	BGLU_1G16330	-12.4327	-11.6814
rppH	BGLU_1G04880	BGLU_1G04880	-0.209926	0.388472
ACR28605.1	BGLU_1G14570	BGLU_1G14570	0.0958796	0.090735
hflX	BGLU_1G14560	BGLU_1G14560	0.203157	-0.0525385
BGLU_4P0460	BGLU_4P0460	BGLU_4P0460	10.2251	12.3271
ACR27647.1	BGLU_1G04500	BGLU_1G04500	0.266211	0.600147
ACR28506.1	BGLU_1G13560	BGLU_1G13560	-0.0680277	-0.361678
ACR29079.1	BGLU_1G19700	BGLU_1G19700	0.626228	0.899147
ACR27927.2	BGLU_1G07350	BGLU_1G07350	0.226533	0.146034
ACR29442.1	BGLU_1G23570	BGLU_1G23570	-2.64007	-11.9532
ACR28620.1	BGLU_1G14720	BGLU_1G14720	-0.00330968	-0.337345
valS	BGLU_1G21900	BGLU_1G21900	0.335203	0.126661
nuoA	BGLU_1G25940	BGLU_1G25940	-0.201581	-0.0102413
ACR28482.1	BGLU_1G13300	BGLU_1G13300	-0.38245	-0.312638
ACR30243.1	BGLU_1G31800	BGLU_1G31800	0.13293	-0.0490401
ACR27643.1	BGLU_1G04460	BGLU_1G04460	0.415203	-0.0223791
ACR27881.1	BGLU_1G06880	BGLU_1G06880	-0.346698	0.635036
murC	BGLU_1G04630	BGLU_1G04630	0.64723	0.320794
alaS	BGLU_1G22220	BGLU_1G22220	0.163487	-0.167981
WcbA	BGLU_1G06500	BGLU_1G06500	0.333229	0.625266
ACR28128.1	BGLU_1G09470	BGLU_1G09470	0.0368155	0.318708
frr	BGLU_1G12750	BGLU_1G12750	0.394194	-0.0852266
ACR31399.1	BGLU_2G09950	BGLU_2G09950	-4.92972	0.226095
ACR32509.1	BGLU_2G22080	BGLU_2G22080	0.0140309	0.0857969
ACR28402.1	BGLU_1G12430	BGLU_1G12430	0.556494	0.238135
ACR27911.1	BGLU_1G07190	BGLU_1G07190	0.1369	0.373157
ACR30210.1	BGLU_1G31470	BGLU_1G31470	0.819919	0.174441
BGLU_1GT07	BGLU_1GT07	BGLU_1GT07	0.021684	0.49362
ACR29868.1	BGLU_1G28020	BGLU_1G28020	0.541186	0.854651
fur	BGLU_1G05410	BGLU_1G05410	0.202569	0.650961
recG	BGLU_1G06090	BGLU_1G06090	0.274301	1.86155
ACR27525.1	BGLU_1G03240	BGLU_1G03240	0.194006	-0.0728226
ACR29089.1	BGLU_1G19800	BGLU_1G19800	-0.922401	-0.823302
ACR30456.1	BGLU_1G33940	BGLU_1G33940	0.362639	0.247968
BGLU_1P0480	BGLU_1P0480	BGLU_1P0480	0.911839	1.95069
ACR29033.1	BGLU_1G19200	BGLU_1G19200	-15.6726	-12.394
ACR31363.1	BGLU_2G09590	BGLU_2G09590	0.00186914	1.02141
ACR32474.1	BGLU_2G21690	BGLU_2G21690	-0.574639	-0.708711
aroQ	BGLU_1G05080	BGLU_1G05080	0.39417	0.389613
serC	BGLU_1G08750	BGLU_1G08750	0.249753	0.234167
pgk	BGLU_1G29780	BGLU_1G29780	0.181918	0.084828
surA	BGLU_1G30610	BGLU_1G30610	-0.0505673	-0.243651
ACR27527.1	BGLU_1G03260	BGLU_1G03260	0.149246	0.422435
BGLU_3P0030	BGLU_3P0030	BGLU_3P0030	-13.8949	-13.0501
prmA	BGLU_1G05050	BGLU_1G05050	0.862789	0.063221
ribH	BGLU_1G07930	BGLU_1G07930	0.129176	0.514729
ileS	BGLU_1G28770	BGLU_1G28770	0.470831	0.208085
ACR31897.1	BGLU_2G15435	BGLU_2G15435	-1.21268	0.681231
BGLU_4P1020	BGLU_4P1020	BGLU_4P1020	0.947957	1.33244
BGLU_3P0470	BGLU_3P0470	BGLU_3P0470	-0.518475	0.0374999
ACR32526.1	BGLU_2G22250	BGLU_2G22250	1.03788	-0.674497
ACR30149.1	BGLU_1G30860	BGLU_1G30860	-0.273668	0.00183429
ACR31422.1	BGLU_2G10190	BGLU_2G10190	0.291628	0.220892
BGLU_3P0170	BGLU_3P0170	BGLU_3P0170	11.5578	6.40518
ACR30476.1	BGLU_1G34140	BGLU_1G34140	0.213951	0.413573
ACR27405.1	BGLU_1G02040	BGLU_1G02040	-0.141375	-0.791056
ACR32094.1	BGLU_2G17540	BGLU_2G17540	-3.39439	-0.272379
BGLU_4P0520	BGLU_4P0520	BGLU_4P0520	11.2281	12.4458
ACR27243.1	BGLU_1G00380	BGLU_1G00380	-0.504206	-0.658908
nusB	BGLU_1G07920	BGLU_1G07920	0.767972	0.894443
hisS	BGLU_1G14510	BGLU_1G14510	0.125483	-0.380049
ACR30028.1	BGLU_1G29650	BGLU_1G29650	-0.635761	-0.604862
atpH	BGLU_1G00740	BGLU_1G00740	-0.129206	-0.614797
greA	BGLU_1G11380	BGLU_1G11380	-0.394331	0.116209
ACR29557.1	BGLU_1G24800	BGLU_1G24800	0.429821	0.187342
ACR28079.1	BGLU_1G08960	BGLU_1G08960	-0.194586	0.210909
trpD	BGLU_1G04370	BGLU_1G04370	0.858546	0.422454
pheT	BGLU_1G21470	BGLU_1G21470	0.485004	0.124905
flhB	BGLU_1G01940	BGLU_1G01940	0.914615	-0.537169
ACR27617.1	BGLU_1G04180	BGLU_1G04180	0.510841	0.490737
ACR28403.1	BGLU_1G12440	BGLU_1G12440	-0.259023	1.32326
ACR28480.1	BGLU_1G13280	BGLU_1G13280	0.172605	-0.179508
ACR29029.1	BGLU_1G19160	BGLU_1G19160	-13.7216	-11.0822
ACR30249.1	BGLU_1G31860	BGLU_1G31860	0.0415568	0.544841
BGLU_1P1430	BGLU_1P1430	BGLU_1P1430	12.1601	12.6951
ACR32481.1	BGLU_2G21780	BGLU_2G21780	-12.8523	0.959331
lepA	BGLU_1G09620	BGLU_1G09620	0.193408	0.313542
ACR28555.1	BGLU_1G14060	BGLU_1G14060	0.523983	0.0360772
BGLU_1G07810	BGLU_1G07810	BGLU_1G07810	-12.4696	-11.2442
Acetyltransferase	BGLU_1G08170	BGLU_1G08170	0.589174	0.569942
rpsM	BGLU_1G02810	BGLU_1G02810	-0.046272	0.0786803
ACR32475.1	BGLU_2G21700	BGLU_2G21700	-0.46684	-0.769739
ACR27846.1	BGLU_1G06530	BGLU_1G06530	0.228854	0.0427697
ACR28496.1	BGLU_1G13460	BGLU_1G13460	-0.0924562	0.925849
ACR31421.1	BGLU_2G10180	BGLU_2G10180	-0.0743101	0.718017
ACR28281.1	BGLU_1G11120	BGLU_1G11120	-0.451361	1.30045
ACR29839.1	BGLU_1G27730	BGLU_1G27730	-0.645616	0.0650346
ACR29087.1	BGLU_1G19780	BGLU_1G19780	-0.561564	-0.775431
ACR28583.1	BGLU_1G14350	BGLU_1G14350	0.304681	0.0495697
BGLU_RS33240	BGLU_RS33240	BGLU_RS33240	-11.678	1.10307
nuoH	BGLU_1G25870	BGLU_1G25870	-0.248819	-0.164991
ACR32445.1	BGLU_2G21400	BGLU_2G21400	0.363551	-0.792367
ACR29848.1	BGLU_1G27820	BGLU_1G27820	-0.976635	-1.59079
ACR32091.1	BGLU_2G17510	BGLU_2G17510	-3.17775	0.00762866
ACR30441.1	BGLU_1G33790	BGLU_1G33790	0.131538	0.032884
trpB	BGLU_2G08420	BGLU_2G08420	0.446441	0.284662
ACR29042.1	BGLU_1G19290	BGLU_1G19290	-13.7211	-10.8689
hslU	BGLU_1G33770	BGLU_1G33770	-0.645571	0.144968
ftsZ	BGLU_1G04670	BGLU_1G04670	0.0627471	-0.478857
ACR28154.2	BGLU_1G09740	BGLU_1G09740	0.232398	0.436194
ACR27350.1	BGLU_1G01480	BGLU_1G01480	-1.65989	10.8316
ACR28987.1	BGLU_1G18630	BGLU_1G18630	-0.493844	0.0715
ACR29740.1	BGLU_1G26660	BGLU_1G26660	-0.182443	0.322838
ACR27993.1	BGLU_1G08100	BGLU_1G08100	-0.180315	-0.737343
rnpA	BGLU_1G34400	BGLU_1G34400	0.36061	0.436291
ACR30403.1	BGLU_1G33410	BGLU_1G33410	-0.0464027	-0.0166327
ACR29996.1	BGLU_1G29330	BGLU_1G29330	-0.0742676	-0.0403649
ACR28139.1	BGLU_1G09590	BGLU_1G09590	0.247224	0.235478
ACR29857.1	BGLU_1G27910	BGLU_1G27910	0.277041	-0.162711
BGLU_2GR06	BGLU_2GR06	BGLU_2GR06	0.382456	0.967816
BGLU_2GR03	BGLU_2GR03	BGLU_2GR03	0.356726	0.962268
ACR29412.1	BGLU_1G23180	BGLU_1G23180	-0.764374	-0.284288
ACR31015.1	BGLU_2G05720	BGLU_2G05720	-3.98571	-0.392398
secD	BGLU_1G06050	BGLU_1G06050	0.139628	-0.23003
BGLU_4P0510	BGLU_4P0510	BGLU_4P0510	6.56432	8.28592
dctA	BGLU_1G31950	BGLU_1G31950	1.25719	-0.0564599
ACR31087.1	BGLU_2G06540	BGLU_2G06540	0.151919	0.948482
Acetyl-transferase	BGLU_1G23080	BGLU_1G23080	-5.23082	-1.42427
ACR29022.1	BGLU_1G19080	BGLU_1G19080	-12.2445	-10.7196
ACR29353.1	BGLU_1G22570	BGLU_1G22570	-0.393104	0.0616442
BGLU_1GR06	BGLU_1GR06	BGLU_1GR06	0.268602	0.897601
ACR27435.1	BGLU_1G02340	BGLU_1G02340	1.20359	1.78385
ACR31241.1	BGLU_2G08260	BGLU_2G08260	0.30967	-0.0915878
ACR27969.1	BGLU_1G07840	BGLU_1G07840	1.129	1.45205
ACR29983.1	BGLU_1G29200	BGLU_1G29200	-0.0398468	0.597529
ACR32519.1	BGLU_2G22180	BGLU_2G22180	-0.0199553	-0.276328
ACR29553.1	BGLU_1G24760	BGLU_1G24760	0.449095	0.990516
ACR27818.1	BGLU_1G06250	BGLU_1G06250	0.297673	0.0260824
ACR27336.1	BGLU_1G01340	BGLU_1G01340	-3.92828	11.2237
ACR29409.1	BGLU_1G23150	BGLU_1G23150	-2.51287	-1.11366
Di-trans-poly-cis-decaprenylcistransferase	BGLU_1G12760	BGLU_1G12760	0.500893	0.03966
BGLU_1GR03	BGLU_1GR03	BGLU_1GR03	0.255468	0.866029
rplO	BGLU_1G02770	BGLU_1G02770	-0.15257	-0.38762
ACR29114.1	BGLU_1G20050	BGLU_1G20050	0.391171	0.0766166
rpsH	BGLU_1G02720	BGLU_1G02720	0.160974	-0.285612
ACR27524.1	BGLU_1G03230	BGLU_1G03230	0.360676	-0.272549
BGLU_RS33350	BGLU_RS33350	BGLU_RS33350	11.1504	10.5476
dapA	BGLU_1G24390	BGLU_1G24390	0.22654	0.0589299
lysA	BGLU_1G02950	BGLU_1G02950	0.166984	-0.224643
ACR30330.1	BGLU_1G32670	BGLU_1G32670	-3.85983	-0.577128
ACR32092.1	BGLU_2G17520	BGLU_2G17520	-2.96644	0.179116
ACR27431.1	BGLU_1G02300	BGLU_1G02300	0.454825	0.164153
ACR27698.1	BGLU_1G05020	BGLU_1G05020	-0.0310798	0.0656612
BGLU_1P0020	BGLU_1P0020	BGLU_1P0020	10.8121	11.0035
ACR29090.1	BGLU_1G19810	BGLU_1G19810	-0.767618	-0.668883
hisD	BGLU_1G03310	BGLU_1G03310	0.343789	0.0137781
ACR27697.1	BGLU_1G05010	BGLU_1G05010	-0.437687	-0.486358
ACR27410.1	BGLU_1G02090	BGLU_1G02090	0.388949	0.409118
mraZ	BGLU_1G04530	BGLU_1G04530	0.146497	0.144347
ACR29270.1	BGLU_1G21640	BGLU_1G21640	0.118835	0.195951
ACR30296.1	BGLU_1G32330	BGLU_1G32330	-0.151385	0.340289
ACR28349.1	BGLU_1G11810	BGLU_1G11810	-12.0143	-11.5947
ACR28565.1	BGLU_1G14160	BGLU_1G14160	0.374021	0.0317613
ACR30406.1	BGLU_1G33440	BGLU_1G33440	-0.126936	-0.0924664
BGLU_RS31820	BGLU_RS31820	BGLU_RS31820	1.61728	2.20973
ACR31647.1	BGLU_2G12650	BGLU_2G12650	0.0012986	-0.554585
ACR32518.1	BGLU_2G22170	BGLU_2G22170	-0.121692	0.0456498
ACR29449.1	BGLU_1G23640	BGLU_1G23640	0.193117	-0.303659
hutH	BGLU_1G25210	BGLU_1G25210	0.161325	0.623228
murE	BGLU_1G04570	BGLU_1G04570	0.187213	-0.219277
ffh	BGLU_1G04920	BGLU_1G04920	0.0454098	0.0316712
ACR27489.1	BGLU_1G02880	BGLU_1G02880	-0.0470385	0.0126385
ACR27834.1	BGLU_1G06410	BGLU_1G06410	0.654627	0.536625
serS	BGLU_1G08160	BGLU_1G08160	0.32615	0.105987
ACR31560.1	BGLU_2G11700	BGLU_2G11700	-0.764831	-0.773757
ACR28166.1	BGLU_1G09910	BGLU_1G09910	0.189193	0.0657171
lpxB	BGLU_1G12860	BGLU_1G12860	0.269648	-0.154547
ACR27514.1	BGLU_1G03130	BGLU_1G03130	0.0296459	-0.192811
BGLU_4P1010	BGLU_4P1010	BGLU_4P1010	0.250504	0.619025
BGLU_1GT20	BGLU_1GT20	BGLU_1GT20	-0.0189131	0.216251
ACR30475.1	BGLU_1G34130	BGLU_1G34130	0.278357	0.00519308
mpl	BGLU_1G05110	BGLU_1G05110	0.68397	0.507031
BGLU_1G00070	BGLU_1G00070	BGLU_1G00070	-0.114211	0.172636
guaB	BGLU_1G12980	BGLU_1G12980	0.171967	0.0747813
ACR30181.1	BGLU_1G31180	BGLU_1G31180	0.21357	0.570583
engB	BGLU_1G02890	BGLU_1G02890	0.623352	0.588082
ACR31067.1	BGLU_2G06310	BGLU_2G06310	0.3424	0.434978
BGLU_RS32570	BGLU_RS32570	BGLU_RS32570	-14.3681	-12.0448
ACR28749.1	BGLU_1G16080	BGLU_1G16080	0.0905325	-0.341292
murD	BGLU_1G04600	BGLU_1G04600	0.581107	0.0655007
BGLU_RS34725	BGLU_RS34725	BGLU_RS34725	-2.27813	-1.54846
ACR28537.1	BGLU_1G13880	BGLU_1G13880	-1.74702	-1.82612
ACR28615.1	BGLU_1G14670	BGLU_1G14670	0.316079	0.280041
mfd	BGLU_1G13320	BGLU_1G13320	0.215334	0.311609
rimP	BGLU_1G20040	BGLU_1G20040	0.248754	-0.0576581
ACR29403.1	BGLU_1G23090	BGLU_1G23090	-5.15298	-1.32122
hemC	BGLU_1G27930	BGLU_1G27930	0.205261	0.543757
Phenylalanine-4-hydroxylase	BGLU_1G00530	BGLU_1G00530	0.465533	-0.771162
gmd	BGLU_1G06550	BGLU_1G06550	0.240958	0.143825
ACR31706.1	BGLU_2G13460	BGLU_2G13460	0.354211	-0.461493
miaB	BGLU_1G30460	BGLU_1G30460	1.25485	1.35598
ACR31008.1	BGLU_2G05650	BGLU_2G05650	-1.68299	-0.269742
map	BGLU_1G12710	BGLU_1G12710	0.583444	0.565353
ACR29294.1	BGLU_1G21910	BGLU_1G21910	0.269015	0.124242
secE	BGLU_1G02440	BGLU_1G02440	0.0258667	0.0331224
ACR28711.1	BGLU_1G15700	BGLU_1G15700	-11.8385	-11.5311
ACR32190.1	BGLU_2G18640	BGLU_2G18640	-3.94805	-1.27481
ACR29939.1	BGLU_1G28760	BGLU_1G28760	0.517572	-0.133947
ACR31831.1	BGLU_2G14740	BGLU_2G14740	0.0122907	-0.606228
ACR29259.1	BGLU_1G21530	BGLU_1G21530	0.131135	-0.167446
ACR29418.1	BGLU_1G23290	BGLU_1G23290	10.4129	10.6736
BGLU_1P1050	BGLU_1P1050	BGLU_1P1050	-2.82355	-3.71549
ACR29639.1	BGLU_1G25630	BGLU_1G25630	0.123615	0.189546
glnS	BGLU_1G22250	BGLU_1G22250	0.0731047	0.0737902
ACR29035.1	BGLU_1G19220	BGLU_1G19220	-12.4396	-15.4123
ACR31806.1	BGLU_2G14470	BGLU_2G14470	-0.103212	-0.0390831
bamE	BGLU_1G05420	BGLU_1G05420	0.460552	1.15863
ACR27242.1	BGLU_1G00370	BGLU_1G00370	-0.438254	-0.56101
leuA	BGLU_1G26030	BGLU_1G26030	0.422496	-0.156645
ACR27393.1	BGLU_1G01920	BGLU_1G01920	0.156912	-0.677154
ACR31227.1	BGLU_2G08110	BGLU_2G08110	-4.82363	-4.28562
ACR29581.1	BGLU_1G25050	BGLU_1G25050	0.15352	0.0352997
ACR27844.1	BGLU_1G06510	BGLU_1G06510	0.413737	0.198563
ACR30472.1	BGLU_1G34100	BGLU_1G34100	0.686109	0.893085
ACR29655.1	BGLU_1G25790	BGLU_1G25790	0.302601	0.418129
tpx	BGLU_1G05030	BGLU_1G05030	0.282704	0.345753
dusB	BGLU_1G05830	BGLU_1G05830	0.392108	0.570401
ACR31291.1	BGLU_2G08790	BGLU_2G08790	-11.8417	-4.97616
priB	BGLU_1G13950	BGLU_1G13950	0.14366	-0.183703
ACR30135.1	BGLU_1G30720	BGLU_1G30720	-0.233383	0.551535
uvrB	BGLU_1G25540	BGLU_1G25540	0.262551	0.433036
surE	BGLU_1G14390	BGLU_1G14390	0.417558	0.393542
ACR29036.1	BGLU_1G19230	BGLU_1G19230	-15.2232	-11.0651
ACR30333.1	BGLU_1G32700	BGLU_1G32700	1.08967	-0.322149
ACR29516.1	BGLU_1G24380	BGLU_1G24380	0.152497	-0.00321272
ACR30399.1	BGLU_1G33370	BGLU_1G33370	0.285844	0.595446
ACR30245.1	BGLU_1G31820	BGLU_1G31820	0.0770072	-0.130189
ACR29576.1	BGLU_1G25000	BGLU_1G25000	0.0234651	-0.422558
ACR30247.1	BGLU_1G31840	BGLU_1G31840	0.0170828	0.295013
ACR29959.1	BGLU_1G28960	BGLU_1G28960	-0.300428	0.171817
ACR30113.1	BGLU_1G30500	BGLU_1G30500	-0.340626	0.116442
ACR28028.1	BGLU_1G08450	BGLU_1G08450	0.124483	0.745814
rplV	BGLU_1G02630	BGLU_1G02630	0.324841	-0.181941
ilvD	BGLU_1G13630	BGLU_1G13630	0.236489	-0.101375
ACR30224.1	BGLU_1G31610	BGLU_1G31610	-0.0330475	-0.244537
ACR27256.1	BGLU_1G00510	BGLU_1G00510	0.247702	0.132406
ACR29082.1	BGLU_1G19730	BGLU_1G19730	-0.752947	-0.879223
ACR27678.1	BGLU_1G04810	BGLU_1G04810	-0.305053	0.0575175
ACR27624.1	BGLU_1G04260	BGLU_1G04260	0.367967	-0.292212
BGLU_4P0470	BGLU_4P0470	BGLU_4P0470	8.30071	10.0874
ACR29685.1	BGLU_1G26090	BGLU_1G26090	-0.0900172	0.62196
ACR28143.1	BGLU_1G09630	BGLU_1G09630	0.359569	-0.0335559
ACR30582.1	BGLU_2G00880	BGLU_2G00880	-2.615	-2.64271
ACR28374.1	BGLU_1G12100	BGLU_1G12100	-1.86761	-0.829304
ACR28556.1	BGLU_1G14070	BGLU_1G14070	0.311341	-0.224553
ACR30377.1	BGLU_1G33150	BGLU_1G33150	0.852364	-0.781533
rpmG	BGLU_1G28690	BGLU_1G28690	0.356086	1.12076
ACR30136.1	BGLU_1G30730	BGLU_1G30730	-0.264752	1.02348
BGLU_1GT31	BGLU_1GT31	BGLU_1GT31	0.337281	0.808035
ACR29729.1	BGLU_1G26540	BGLU_1G26540	0.09762	-0.00419276
ACR27695.1	BGLU_1G04980	BGLU_1G04980	0.210453	0.0710375
ACR28621.1	BGLU_1G14730	BGLU_1G14730	0.0139625	-0.201135
ACR32009.1	BGLU_2G16690	BGLU_2G16690	-3.12092	-0.45034
ACR31065.1	BGLU_2G06290	BGLU_2G06290	0.344359	0.460593
ACR28549.1	BGLU_1G14000	BGLU_1G14000	0.695805	0.0789435
ACR28353.1	BGLU_1G11860	BGLU_1G11860	-0.476776	-0.0265703
ACR32451.1	BGLU_2G21460	BGLU_2G21460	0.278617	-0.11336
ACR29738.1	BGLU_1G26640	BGLU_1G26640	0.127866	0.369678
hisG	BGLU_1G03300	BGLU_1G03300	0.393631	-0.112159
ACR29901.1	BGLU_1G28350	BGLU_1G28350	0.093931	0.284732
ACR29601.1	BGLU_1G25250	BGLU_1G25250	0.0720177	-0.212033
ACR29632.1	BGLU_1G25560	BGLU_1G25560	-0.690742	-0.525521
Rubredoxin	BGLU_1G07170	BGLU_1G07170	-0.43586	-0.00330352
BGLU_1GT29	BGLU_1GT29	BGLU_1GT29	-0.538643	0.774759
trpE	BGLU_1G04400	BGLU_1G04400	0.994732	0.705813
purA	BGLU_1G14610	BGLU_1G14610	0.155745	-0.0661085
ACR30317.1	BGLU_1G32540	BGLU_1G32540	-0.237962	-0.210023
rplR	BGLU_1G02740	BGLU_1G02740	0.0646825	-0.411117
ACR27709.1	BGLU_1G05130	BGLU_1G05130	0.299807	0.289361
ACR28314.1	BGLU_1G11450	BGLU_1G11450	1.10563	0.259445
katG	BGLU_2G21370	BGLU_2G21370	-0.373416	-0.656205
ACR30424.1	BGLU_1G33620	BGLU_1G33620	-0.0514405	0.33708
ACR30096.1	BGLU_1G30330	BGLU_1G30330	-0.198979	0.273485
BGLU_1GT01	BGLU_1GT01	BGLU_1GT01	-1.38773	0.860832
ACR32719.1	BGLU_2P0570	BGLU_2P0570	-13.0177	-12.1435
ACR30729.1	BGLU_2G02640	BGLU_2G02640	-0.327896	-0.470536
ACR32392.1	BGLU_2G20800	BGLU_2G20800	-2.48439	-0.905382
fabH	BGLU_1G09510	BGLU_1G09510	0.270857	-0.0777999
prpB	BGLU_2G21710	BGLU_2G21710	-0.907081	-1.02154
BGLU_1P0770	BGLU_1P0770	BGLU_1P0770	-2.36804	-0.787332
ACR31853.1	BGLU_2G14960	BGLU_2G14960	0.572456	-0.117876
ACR32503.1	BGLU_2G22020	BGLU_2G22020	0.348946	0.199156
nuoB	BGLU_1G25930	BGLU_1G25930	0.0263472	-0.348509
ribB	BGLU_1G07940	BGLU_1G07940	0.253783	0.0933489
acsA	BGLU_1G25360	BGLU_1G25360	-0.287635	-0.502454
clpS	BGLU_1G28820	BGLU_1G28820	0.0507042	0.413877
ACR29955.1	BGLU_1G28920	BGLU_1G28920	0.304859	0.511924
ctaB	BGLU_1G31590	BGLU_1G31590	-0.0555832	-0.0548881
ACR28023.1	BGLU_1G08400	BGLU_1G08400	-0.635197	0.464989
ACR31819.1	BGLU_2G14600	BGLU_2G14600	-0.0865224	0.838621
ACR31047.1	BGLU_2G06100	BGLU_2G06100	0.586811	1.0986
leuS	BGLU_1G05460	BGLU_1G05460	0.235573	0.0378649
dxr	BGLU_1G12780	BGLU_1G12780	0.397867	0.121229
ACR29584.1	BGLU_1G25080	BGLU_1G25080	0.136375	0.744162
ACR27334.1	BGLU_1G01320	BGLU_1G01320	-8.01579	6.76702
orn	BGLU_1G09120	BGLU_1G09120	0.595221	0.888341
ACR32419.1	BGLU_2G21110	BGLU_2G21110	-2.88459	-2.83274
BGLU_1P0270	BGLU_1P0270	BGLU_1P0270	-2.44558	-0.88258
ACR29433.1	BGLU_1G23470	BGLU_1G23470	-2.38491	-0.805891
lolA	BGLU_1G08140	BGLU_1G08140	-0.00638545	0.461631
ACR32728.1	BGLU_2P0670	BGLU_2P0670	-2.38734	-0.836663
ACR29706.1	BGLU_1G26310	BGLU_1G26310	2.08031	3.15994
gpmA	BGLU_1G31790	BGLU_1G31790	0.422333	0.343438
ACR27726.1	BGLU_1G05300	BGLU_1G05300	-0.085218	0.268961
ACR28133.1	BGLU_1G09530	BGLU_1G09530	0.109431	-0.0164144
ACR31480.1	BGLU_2G10820	BGLU_2G10820	-1.02093	-0.93131
ACR30220.1	BGLU_1G31570	BGLU_1G31570	0.451567	-0.000244453
ACR31925.1	BGLU_2G15810	BGLU_2G15810	-2.42489	-0.838798
purN	BGLU_1G28750	BGLU_1G28750	0.276318	-0.057302
ACR30466.1	BGLU_1G34040	BGLU_1G34040	0.131689	-0.181634
ACR27493.1	BGLU_1G02920	BGLU_1G02920	-0.603696	-0.168199
BGLU_1GT49	BGLU_1GT49	BGLU_1GT49	0.04969	-0.377679
BGLU_1GT10	BGLU_1GT10	BGLU_1GT10	0.0378366	-0.368651
ACR32723.1	BGLU_2P0610	BGLU_2P0610	-13.0623	-11.2418
BGLU_2GT01	BGLU_2GT01	BGLU_2GT01	0.050244	-0.375963
ACR28606.1	BGLU_1G14580	BGLU_1G14580	0.225331	0.0482531
ACR28744.1	BGLU_1G16030	BGLU_1G16030	0.211814	0.171967
ACR29864.1	BGLU_1G27980	BGLU_1G27980	0.157736	0.00584388
ACR29929.1	BGLU_1G28660	BGLU_1G28660	0.323892	0.499063
ACR28067.1	BGLU_1G08840	BGLU_1G08840	0.671521	0.070863
ACR27549.1	BGLU_1G03480	BGLU_1G03480	0.386924	0.521534
ACR32201.1	BGLU_2G18750	BGLU_2G18750	-0.849911	-0.304833
ACR27847.1	BGLU_1G06540	BGLU_1G06540	0.0782493	0.00748729
lysS	BGLU_1G24620	BGLU_1G24620	0.744243	0.237288
BGLU_1P1160	BGLU_1P1160	BGLU_1P1160	-2.4259	-0.828297
dcd	BGLU_1G27990	BGLU_1G27990	0.388201	0.293915
BGLU_1GT03	BGLU_1GT03	BGLU_1GT03	0.0440401	-0.381184
ACR28799.1	BGLU_1G16590	BGLU_1G16590	-2.42992	0.388722
nadE	BGLU_1G27840	BGLU_1G27840	0.406186	0.342021
Cl-channel	BGLU_1G08230	BGLU_1G08230	-0.697207	-0.168787
BGLU_1GT16	BGLU_1GT16	BGLU_1GT16	0.77103	3.84967
ACR27967.1	BGLU_1G07800	BGLU_1G07800	-13.1613	-11.73
gltX	BGLU_1G12360	BGLU_1G12360	0.523505	0.486428
ACR28478.1	BGLU_1G13260	BGLU_1G13260	0.430859	-0.464432
ACR31016.1	BGLU_2G05730	BGLU_2G05730	-3.99319	-0.56369
ACR27752.1	BGLU_1G05560	BGLU_1G05560	0.441346	0.556875
ACR27900.1	BGLU_1G07070	BGLU_1G07070	-0.764591	-0.317332
BGLU_1G23730	BGLU_1G23730	BGLU_1G23730	-1.72242	-1.2478
BGLU_RS15040	BGLU_RS15040	BGLU_RS15040	-0.0381119	-0.284086
ACR28059.1	BGLU_1G08760	BGLU_1G08760	0.658843	0.512963
ACR32008.1	BGLU_2G16680	BGLU_2G16680	-3.04195	-0.505799
ACR29091.1	BGLU_1G19820	BGLU_1G19820	-0.717039	-0.541505
ACR28156.1	BGLU_1G09810	BGLU_1G09810	-12.2119	-0.539144
hisZ	BGLU_1G14600	BGLU_1G14600	0.488218	0.275209
BGLU_2GT03	BGLU_2GT03	BGLU_2GT03	0.0496903	-0.362963
metG	BGLU_1G28030	BGLU_1G28030	0.171369	0.0573542
ACR29867.1	BGLU_1G28010	BGLU_1G28010	-0.880552	-0.557906
BGLU_2GT07	BGLU_2GT07	BGLU_2GT07	-0.875424	-0.26385
ACR28754.1	BGLU_1G16130	BGLU_1G16130	0.172668	-0.239995
ACR27594.1	BGLU_1G03950	BGLU_1G03950	0.219645	-0.426012
kdsA	BGLU_1G24520	BGLU_1G24520	-0.0158443	-0.2077
secB	BGLU_1G31760	BGLU_1G31760	0.0561023	0.203647
ACR29038.1	BGLU_1G19250	BGLU_1G19250	-13.0602	-11.1243
ACR32715.1	BGLU_2P0520	BGLU_2P0520	-8.91544	-12.1791
ACR27492.1	BGLU_1G02910	BGLU_1G02910	-0.631266	-0.287531
ACR32170.1	BGLU_2G18440	BGLU_2G18440	-0.718462	0.0252038
ACR29858.1	BGLU_1G27920	BGLU_1G27920	0.343023	0.0305454
ACR31520.1	BGLU_2G11290	BGLU_2G11290	0.0131359	-0.27038
BGLU_1GT30	BGLU_1GT30	BGLU_1GT30	0.0213411	1.03365
ACR28771.1	BGLU_1G16310	BGLU_1G16310	-9.23603	-7.83682
ACR31396.1	BGLU_2G09920	BGLU_2G09920	-4.63934	-0.174362
ACR28202.1	BGLU_1G10290	BGLU_1G10290	0.275855	-0.10788
fabZ	BGLU_1G12840	BGLU_1G12840	0.399361	0.611105
ACR28709.1	BGLU_1G15680	BGLU_1G15680	-14.8749	-11.8538
ACR30026.1	BGLU_1G29630	BGLU_1G29630	0.593135	0.727544
ACR28837.1	BGLU_1G16980	BGLU_1G16980	0.00749121	-0.459728
ACR30378.1	BGLU_1G33160	BGLU_1G33160	1.35518	-0.628044
BGLU_3P0020	BGLU_3P0020	BGLU_3P0020	-11.7689	-12.6523
ACR32093.1	BGLU_2G17530	BGLU_2G17530	-3.46379	-0.032957
moaA	BGLU_1G09390	BGLU_1G09390	-0.118955	-0.14517
pckG	BGLU_1G11130	BGLU_1G11130	0.157726	0.356205
ACR30231.1	BGLU_1G31680	BGLU_1G31680	-0.368005	-0.233513
trpF	BGLU_2G08410	BGLU_2G08410	0.131835	0.315801
ACR28043.1	BGLU_1G08600	BGLU_1G08600	1.27954	0.473052
ACR27842.1	BGLU_1G06490	BGLU_1G06490	0.364914	0.284836
ACR31278.1	BGLU_2G08640	BGLU_2G08640	0.290051	-0.181726
ACR30171.1	BGLU_1G31080	BGLU_1G31080	0.0215312	0.140012
ihfB	BGLU_1G08810	BGLU_1G08810	0.214909	-0.1127
BGLU_2GT08	BGLU_2GT08	BGLU_2GT08	-0.22229	0.215508
kup	BGLU_1G14630	BGLU_1G14630	0.00254375	-0.00429686
rpoS	BGLU_1G14420	BGLU_1G14420	0.211838	0.123138
ACR30173.1	BGLU_1G31100	BGLU_1G31100	0.45834	0.492338
ACR29835.1	BGLU_1G27690	BGLU_1G27690	0.122134	0.417559
ACR27706.1	BGLU_1G05100	BGLU_1G05100	0.681284	0.648817
ACR27550.1	BGLU_1G03490	BGLU_1G03490	-0.109288	-0.00453981
ACR27817.1	BGLU_1G06240	BGLU_1G06240	0.240747	0.144068
ACR27934.1	BGLU_1G07420	BGLU_1G07420	0.0366778	0.066987
ACR27918.1	BGLU_1G07260	BGLU_1G07260	-0.16239	-0.289394
dapF	BGLU_1G33700	BGLU_1G33700	0.28562	-0.139366
ACR29421.1	BGLU_1G23320	BGLU_1G23320	12.7253	12.7871
ACR30436.2	BGLU_1G33740	BGLU_1G33740	0.113542	0.5142
ACR29870.1	BGLU_1G28040	BGLU_1G28040	-0.0735651	-0.294635
ACR27440.1	BGLU_1G02390	BGLU_1G02390	0.407831	0.109934
ACR27438.1	BGLU_1G02370	BGLU_1G02370	0.12736	0.357387
ACR32722.1	BGLU_2P0600	BGLU_2P0600	-12.8254	-12.9685
ACR27758.1	BGLU_1G05620	BGLU_1G05620	0.845567	0.296142
lolD	BGLU_1G24570	BGLU_1G24570	0.404025	-0.386037
BGLU_4P1030	BGLU_4P1030	BGLU_4P1030	1.90355	2.64675
ACR29018.1	BGLU_1G19040	BGLU_1G19040	-11.6799	-12.1372
ACR29607.1	BGLU_1G25310	BGLU_1G25310	0.613431	0.111883
gatB	BGLU_1G33910	BGLU_1G33910	0.235846	-0.0666256
msbA	BGLU_1G26490	BGLU_1G26490	0.0805361	0.128977
ACR29899.1	BGLU_1G28330	BGLU_1G28330	0.520689	-0.448351
ACR29654.1	BGLU_1G25780	BGLU_1G25780	-0.261201	0.333159
ACR31095.1	BGLU_2G06660	BGLU_2G06660	-14.8352	-10.6603
ACR27995.1	BGLU_1G08120	BGLU_1G08120	0.204285	0.0859358
ACR29980.1	BGLU_1G29170	BGLU_1G29170	0.12858	0.527847
BGLU_RS35075	BGLU_RS35075	BGLU_RS35075	0.0357818	1.14705
Thioredoxin	BGLU_1G29300	BGLU_1G29300	0.207206	0.77314
ACR30751.1	BGLU_2G02860	BGLU_2G02860	0.452214	-0.197048
secF	BGLU_1G06040	BGLU_1G06040	0.070859	-0.239193
rlmE	BGLU_1G11410	BGLU_1G11410	-0.35656	0.462757
ACR30621.1	BGLU_2G01310	BGLU_2G01310	0.458756	0.592725
ACR32279.1	BGLU_2G19560	BGLU_2G19560	-0.905038	-1.02913
cmk	BGLU_1G08790	BGLU_1G08790	0.0893758	0.295321
infA	BGLU_1G02790	BGLU_1G02790	0.0317073	0.0678803
ACR27762.1	BGLU_1G05680	BGLU_1G05680	0.623089	0.289298
ACR30291.1	BGLU_1G32280	BGLU_1G32280	0.0380807	-0.00528968
proS	BGLU_1G04890	BGLU_1G04890	0.292325	-0.114563
ACR27986.1	BGLU_1G08030	BGLU_1G08030	-0.0627452	0.141358
ACR30040.1	BGLU_1G29770	BGLU_1G29770	-0.0928244	-0.445356
Dihydroorotase	BGLU_1G07230	BGLU_1G07230	0.393676	-0.326713
prfA	BGLU_1G04200	BGLU_1G04200	0.286868	0.409813
ACR28563.1	BGLU_1G14140	BGLU_1G14140	0.323424	0.06845
BGLU_RS34855	BGLU_RS34855	BGLU_RS34855	-5.97557	-5.67229
ACR27499.1	BGLU_1G02980	BGLU_1G02980	0.0584767	-0.164317
dapD	BGLU_1G12600	BGLU_1G12600	0.432799	0.174111
panC	BGLU_1G28080	BGLU_1G28080	0.170612	0.544558
ACR31999.1	BGLU_2G16590	BGLU_2G16590	0.00263259	0.0194655
ACR32010.1	BGLU_2G16700	BGLU_2G16700	-3.08578	-0.469023
BGLU_1P0780	BGLU_1P0780	BGLU_1P0780	4.88856	5.04002
ACR27665.1	BGLU_1G04680	BGLU_1G04680	-0.027022	-0.390893
ACR27588.1	BGLU_1G03890	BGLU_1G03890	0.227827	-0.708317
ACR29577.1	BGLU_1G25010	BGLU_1G25010	-0.244817	0.452754
ACR28976.1	BGLU_1G18520	BGLU_1G18520	0.0152947	-0.50208
ACR29927.1	BGLU_1G28640	BGLU_1G28640	0.631285	-0.175658
Permease	BGLU_1G18810	BGLU_1G18810	0.323265	0.179056
ACR30917.1	BGLU_2G04620	BGLU_2G04620	-0.0873476	-0.0519204
ACR31092.1	BGLU_2G06600	BGLU_2G06600	1.41055	1.51443
aroC	BGLU_1G21620	BGLU_1G21620	0.337752	0.0589618
BGLU_3P0770	BGLU_3P0770	BGLU_3P0770	2.54373	2.65554
ACR31559.1	BGLU_2G11690	BGLU_2G11690	-0.54616	-0.691775
ACR29624.1	BGLU_1G25480	BGLU_1G25480	0.103063	-0.0560156
aceK	BGLU_1G32370	BGLU_1G32370	0.000249221	-0.233486
ACR31570.1	BGLU_2G11820	BGLU_2G11820	-1.72813	-0.815004
polA	BGLU_2G16010	BGLU_2G16010	0.377448	0.166375
nadA	BGLU_1G28720	BGLU_1G28720	0.145843	-0.195859
BGLU_1GT32	BGLU_1GT32	BGLU_1GT32	-0.349747	0.480957
ACR31620.1	BGLU_2G12380	BGLU_2G12380	0.134269	-0.0932271
ACR29589.1	BGLU_1G25130	BGLU_1G25130	-0.177428	-0.475233
ACR30389.1	BGLU_1G33270	BGLU_1G33270	1.93431	2.08841
ACR29637.1	BGLU_1G25610	BGLU_1G25610	0.00862653	-0.00501389
ACR30415.1	BGLU_1G33530	BGLU_1G33530	0.829959	-0.137002
ACR27648.1	BGLU_1G04510	BGLU_1G04510	-0.756112	0.266836
ACR29582.1	BGLU_1G25060	BGLU_1G25060	0.252416	0.0227255
BGLU_1GT54	BGLU_1GT54	BGLU_1GT54	0.601328	0.622166
ACR27491.1	BGLU_1G02900	BGLU_1G02900	-0.198952	-0.00343539
ACR29873.1	BGLU_1G28070	BGLU_1G28070	0.262838	0.473735
ACR27453.1	BGLU_1G02520	BGLU_1G02520	0.241889	0.286586
ispH	BGLU_1G28650	BGLU_1G28650	0.0950819	-0.118088
ACR27919.1	BGLU_1G07270	BGLU_1G07270	0.184811	-0.145013
ACR31641.1	BGLU_2G12590	BGLU_2G12590	-0.0467045	-0.383678
ACR29559.1	BGLU_1G24820	BGLU_1G24820	-0.00521823	-0.161878
ACR28622.1	BGLU_1G14740	BGLU_1G14740	0.0909587	-0.156724
ACR29661.1	BGLU_1G25850	BGLU_1G25850	-0.494876	-0.568605
BGLU_1P0350	BGLU_1P0350	BGLU_1P0350	0.0924398	0.654618
ACR29025.1	BGLU_1G19110	BGLU_1G19110	-12.9075	-11.0371
ACR28476.1	BGLU_1G13240	BGLU_1G13240	0.16424	0.445172
tdh	BGLU_2G00100	BGLU_2G00100	0.319162	0.647722
BGLU_4P0200	BGLU_4P0200	BGLU_4P0200	-2.18033	-1.06622
ACR31521.1	BGLU_2G11300	BGLU_2G11300	-0.0626135	-0.345311
ACR27960.1	BGLU_1G07680	BGLU_1G07680	-0.234467	-0.0644354
ACR28828.1	BGLU_1G16890	BGLU_1G16890	-0.741035	-1.45083
ACR32521.1	BGLU_2G22200	BGLU_2G22200	-6.00222	-5.35914
ACR27825.1	BGLU_1G06320	BGLU_1G06320	0.606609	1.28881
ACR28937.1	BGLU_1G18060	BGLU_1G18060	0.372593	0.265167
smpB	BGLU_1G12940	BGLU_1G12940	0.288358	0.253908
purD	BGLU_1G26360	BGLU_1G26360	0.465019	-0.108822
glnD	BGLU_1G12700	BGLU_1G12700	0.394422	0.16572
ACR27512.1	BGLU_1G03110	BGLU_1G03110	-0.120828	0.263895
purH	BGLU_1G05810	BGLU_1G05810	0.226026	-0.136594
ACR32467.1	BGLU_2G21620	BGLU_2G21620	0.13233	0.0275261
cobD	BGLU_1G09080	BGLU_1G09080	-0.533015	-0.369224
ImpA	BGLU_1G23690	BGLU_1G23690	0.0839227	0.275836
ACR28132.1	BGLU_1G09520	BGLU_1G09520	0.183026	-0.225534
BGLU_1GT44	BGLU_1GT44	BGLU_1GT44	-0.43997	-1.1253
asd	BGLU_2G08380	BGLU_2G08380	-0.208575	-0.0407112
ACR28839.1	BGLU_1G17000	BGLU_1G17000	-0.52236	-1.64104
ACR28123.1	BGLU_1G09420	BGLU_1G09420	0.286627	0.160734
ACR30414.1	BGLU_1G33520	BGLU_1G33520	0.421668	-0.450765
BGLU_2G20590	BGLU_2G20590	BGLU_2G20590	1.98806	2.63801
ACR31849.1	BGLU_2G14920	BGLU_2G14920	-0.0547069	-0.61984
ppc	BGLU_1G27940	BGLU_1G27940	0.1668	-0.216553
ACR29656.1	BGLU_1G25800	BGLU_1G25800	-0.640336	0.111696
ACR31017.1	BGLU_2G05740	BGLU_2G05740	-4.02279	-0.695423
ACR28564.1	BGLU_1G14150	BGLU_1G14150	0.371744	-0.225608
ACR27592.1	BGLU_1G03930	BGLU_1G03930	0.222666	-0.420075
ACR32449.1	BGLU_2G21440	BGLU_2G21440	0.300854	0.291006
ACR27991.1	BGLU_1G08080	BGLU_1G08080	-0.169213	-0.861448
mnmA	BGLU_1G05880	BGLU_1G05880	0.178445	-0.03928
ACR29127.1	BGLU_1G20190	BGLU_1G20190	-1.38411	-1.1711
BGLU_RS32025	BGLU_RS32025	BGLU_RS32025	-13.898	-0.986728
ACR29866.1	BGLU_1G28000	BGLU_1G28000	-0.2655	0.50465
murJ	BGLU_1G29150	BGLU_1G29150	0.0361726	0.163319
flhA	BGLU_1G01950	BGLU_1G01950	0.526966	-0.914546
ACR32717.1	BGLU_2P0550	BGLU_2P0550	-11.7464	-10.5258
ACR29849.1	BGLU_1G27830	BGLU_1G27830	0.453201	0.631097
ACR29710.1	BGLU_1G26350	BGLU_1G26350	0.292237	0.164503
ACR30179.1	BGLU_1G31160	BGLU_1G31160	0.266386	0.296461
ACR27992.1	BGLU_1G08090	BGLU_1G08090	-0.224632	-0.782218
rplW	BGLU_1G02600	BGLU_1G02600	0.513807	-0.135783
ACR27923.1	BGLU_1G07310	BGLU_1G07310	0.876239	0.624893
ACR29080.1	BGLU_1G19710	BGLU_1G19710	0.547162	0.374331
pepA	BGLU_1G28300	BGLU_1G28300	0.013442	-0.15656
ACR29937.1	BGLU_1G28740	BGLU_1G28740	0.266927	0.164673
greB	BGLU_1G08330	BGLU_1G08330	-0.513593	-0.32759
ACR29757.1	BGLU_1G26830	BGLU_1G26830	0.0940796	1.85554
Phosphoglucomutase	BGLU_1G07480	BGLU_1G07480	0.423455	0.382948
ACR29443.1	BGLU_1G23580	BGLU_1G23580	-0.156641	-0.0751324
ACR27329.1	BGLU_1G01270	BGLU_1G01270	0.808195	13.1466
ACR27546.1	BGLU_1G03450	BGLU_1G03450	0.00167214	-0.18698
ACR27416.1	BGLU_1G02150	BGLU_1G02150	0.196854	0.162909
ACR30675.1	BGLU_2G02010	BGLU_2G02010	0.0141653	-0.860564
ACR31186.1	BGLU_2G07680	BGLU_2G07680	-0.153282	-0.578878
ACR28409.1	BGLU_1G12500	BGLU_1G12500	0.152831	0.32118
ACR28122.1	BGLU_1G09410	BGLU_1G09410	0.144118	-0.00919887
ACR27751.1	BGLU_1G05550	BGLU_1G05550	0.920975	0.041397
ACR31716.1	BGLU_2G13560	BGLU_2G13560	0.0641493	1.08649
ACR31292.1	BGLU_2G08800	BGLU_2G08800	-14.349	-10.9077
psd	BGLU_1G26050	BGLU_1G26050	-0.12456	0.0277928
clpP	BGLU_1G13500	BGLU_1G13500	0.07364	-0.186989
ACR30730.1	BGLU_2G02650	BGLU_2G02650	-0.363982	-0.425865
BGLU_4P0960	BGLU_4P0960	BGLU_4P0960	-0.252288	0.82716
rep	BGLU_1G01070	BGLU_1G01070	0.199746	0.00604936
dnaA	BGLU_1G00010	BGLU_1G00010	0.27492	0.202338
ligA	BGLU_1G12650	BGLU_1G12650	0.0509646	-0.391301
ACR29100.1	BGLU_1G19910	BGLU_1G19910	0.840855	0.211303
BGLU_4P1110	BGLU_4P1110	BGLU_4P1110	9.93911	10.8543
ACR28600.1	BGLU_1G14520	BGLU_1G14520	-0.0120505	-0.0419381
ACR29642.1	BGLU_1G25660	BGLU_1G25660	0.00727977	0.436727
ACR28547.1	BGLU_1G13980	BGLU_1G13980	0.0695949	0.186877
ACR28169.1	BGLU_1G09940	BGLU_1G09940	0.350035	0.185975
ACR29990.1	BGLU_1G29270	BGLU_1G29270	0.219789	0.0534196
ACR27679.2	BGLU_1G04820	BGLU_1G04820	-0.307857	-0.167433
ACR27912.1	BGLU_1G07200	BGLU_1G07200	0.156826	0.0798916
ACR29843.1	BGLU_1G27770	BGLU_1G27770	-0.168639	0.0330852
ACR27996.1	BGLU_1G08130	BGLU_1G08130	-0.0621368	-0.00504278
ACR31397.2	BGLU_2G09930	BGLU_2G09930	-5.06977	-0.317102
BGLU_3P1390	BGLU_3P1390	BGLU_3P1390	0.037188	0.721967
ACR31895.1	BGLU_2G15410	BGLU_2G15410	0.146909	0.621247
rnc	BGLU_1G09640	BGLU_1G09640	-0.237373	-0.116599
dnaJ	BGLU_1G06350	BGLU_1G06350	-0.158918	-0.0553857
ACR29059.1	BGLU_1G19500	BGLU_1G19500	0.336319	1.07906
ACR31705.1	BGLU_2G13450	BGLU_2G13450	0.360509	-0.15577
lpxA	BGLU_1G12850	BGLU_1G12850	-0.189232	-0.500048
ACR31228.1	BGLU_2G08120	BGLU_2G08120	-14.504	-14.6469
ACR31850.1	BGLU_2G14930	BGLU_2G14930	-0.0200205	-0.247368
murG	BGLU_1G04620	BGLU_1G04620	0.34773	-0.0052004
ACR32049.1	BGLU_2G17085	BGLU_2G17085	-1.97889	0.953446
ACR29942.1	BGLU_1G28790	BGLU_1G28790	0.565488	0.29072
nuoC	BGLU_1G25920	BGLU_1G25920	-0.157883	-0.452166
ACR29897.1	BGLU_1G28310	BGLU_1G28310	0.198681	0.245991
ACR29248.1	BGLU_1G21420	BGLU_1G21420	-0.173936	0.252794
ACR29761.1	BGLU_1G26870	BGLU_1G26870	0.368822	0.317416
carA	BGLU_1G11350	BGLU_1G11350	0.305593	-0.102791
ACR28251.1	BGLU_1G10810	BGLU_1G10810	1.28626	0.342239
BGLU_1P0460	BGLU_1P0460	BGLU_1P0460	0.685845	1.72515
ACR27241.1	BGLU_1G00360	BGLU_1G00360	-0.516939	-0.665973
ACR27703.1	BGLU_1G05070	BGLU_1G05070	0.549441	-0.247921
murA	BGLU_1G03290	BGLU_1G03290	0.495367	-0.251664
HdeA	BGLU_2G05450	BGLU_2G05450	-0.252201	0.405622
ACR27570.1	BGLU_1G03700	BGLU_1G03700	-9.38003	4.81796
ACR27402.1	BGLU_1G02010	BGLU_1G02010	-0.039125	0.0362155
ACR27412.1	BGLU_1G02110	BGLU_1G02110	0.0507545	0.41414
Exopolyphosphatase	BGLU_1G11530	BGLU_1G11530	0.0281981	0.119233
ACR30257.1	BGLU_1G31940	BGLU_1G31940	0.750158	-0.0526927
ACR32191.1	BGLU_2G18650	BGLU_2G18650	0.723711	0.630839
ACR27302.1	BGLU_1G00990	BGLU_1G00990	0.743541	0.134205
ACR29560.1	BGLU_1G24830	BGLU_1G24830	0.216365	0.117043
ACR29081.1	BGLU_1G19720	BGLU_1G19720	-0.473801	-0.577534
ACR31968.1	BGLU_2G16280	BGLU_2G16280	-0.312529	-0.186348
ACR29872.1	BGLU_1G28060	BGLU_1G28060	-0.00963372	0.158117
obg	BGLU_1G04850	BGLU_1G04850	-0.00310198	-0.00457535
glmM	BGLU_1G11440	BGLU_1G11440	0.0169428	-0.266959
ACR29608.1	BGLU_1G25320	BGLU_1G25320	0.564187	-0.125923
BGLU_RS36425	BGLU_RS36425	BGLU_RS36425	-3.38734	-1.06392
rplX	BGLU_1G02690	BGLU_1G02690	0.0238383	-0.340696
BGLU_1GT50	BGLU_1GT50	BGLU_1GT50	-0.569743	0.243411
ACR27257.1	BGLU_1G00520	BGLU_1G00520	-0.330057	-0.298562
murF	BGLU_1G04580	BGLU_1G04580	0.304661	0.0257586
dsbD	BGLU_1G02870	BGLU_1G02870	-0.160235	-0.130865
ACR28597.1	BGLU_1G14490	BGLU_1G14490	-0.158342	-0.078134
zapD	BGLU_1G04760	BGLU_1G04760	0.00656556	0.294416
ACR31189.1	BGLU_2G07710	BGLU_2G07710	0.346818	0.251698
ACR32700.1	BGLU_2P0280	BGLU_2P0280	-2.45637	-2.20641
ACR31517.1	BGLU_2G11260	BGLU_2G11260	-0.0200701	0.0111331
ACR30305.1	BGLU_1G32420	BGLU_1G32420	0.221102	-0.285212
ACR30550.1	BGLU_2G00550	BGLU_2G00550	-0.161858	0.484685
ACR29060.1	BGLU_1G19510	BGLU_1G19510	0.480485	0.622264
ACR32246.1	BGLU_2G19210	BGLU_2G19210	-0.00973015	0.454445
ACR30192.1	BGLU_1G31290	BGLU_1G31290	0.0706334	-0.172482
BGLU_1GT06	BGLU_1GT06	BGLU_1GT06	0.293552	0.0544387
BGLU_1GT05	BGLU_1GT05	BGLU_1GT05	-0.352917	-0.0351697
ACR29536.1	BGLU_1G24580	BGLU_1G24580	0.173052	-0.179349
ACR30183.1	BGLU_1G31200	BGLU_1G31200	-0.0948323	-0.10705
ACR28165.1	BGLU_1G09900	BGLU_1G09900	0.375388	0.097093
parC	BGLU_1G26920	BGLU_1G26920	0.112326	-0.162889
fabV	BGLU_2G19640	BGLU_2G19640	0.0703171	-0.336463
ACR28840.1	BGLU_1G17010	BGLU_1G17010	-0.668534	-1.85324
hemE	BGLU_1G00820	BGLU_1G00820	0.0467466	-0.014459
ACR30374.1	BGLU_1G33120	BGLU_1G33120	1.18805	-0.0973866
Gp5	BGLU_1G01490	BGLU_1G01490	0	14.098
ACR29905.1	BGLU_1G28390	BGLU_1G28390	0.840598	0.265525
Antioxidant	BGLU_1G14050	BGLU_1G14050	-0.00468396	0.281974
ACR27820.1	BGLU_1G06270	BGLU_1G06270	0.309132	0.00519529
trpS	BGLU_1G24410	BGLU_1G24410	0.263773	0.160874
ACR29430.1	BGLU_1G23420	BGLU_1G23420	-2.46303	-3.22854
BGLU_RS14475	BGLU_RS14475	BGLU_RS14475	1.87947	2.66734
ACR29037.1	BGLU_1G19240	BGLU_1G19240	-14.4595	-10.3786
proB	BGLU_1G04860	BGLU_1G04860	0.0260413	0.250174
ACR31752.1	BGLU_2G13930	BGLU_2G13930	0.141101	-0.311061
ACR29422.1	BGLU_1G23330	BGLU_1G23330	3.57045	3.50145
tatB	BGLU_1G03430	BGLU_1G03430	0.873379	0.0539876
ACR31702.1	BGLU_2G13420	BGLU_2G13420	0.058166	-0.134609
ACR30381.1	BGLU_1G33190	BGLU_1G33190	1.09239	-0.0309303
ACR32171.1	BGLU_2G18450	BGLU_2G18450	0.203187	1.18983
ACR27630.1	BGLU_1G04320	BGLU_1G04320	0.272158	-0.0259284
ACR31548.1	BGLU_2G11570	BGLU_2G11570	-5.66869	-5.68498
ACR28586.1	BGLU_1G14380	BGLU_1G14380	0.186261	0.0346774
rhlE	BGLU_1G30340	BGLU_1G30340	0.308374	0.0946994
ACR32274.1	BGLU_2G19510	BGLU_2G19510	-0.392428	0.307693
BGLU_4P0560	BGLU_4P0560	BGLU_4P0560	9.25204	10.0364
argH	BGLU_1G27960	BGLU_1G27960	0.300662	0.179055
ACR27331.1	BGLU_1G01290	BGLU_1G01290	-1.91826	12.0715
ACR30023.1	BGLU_1G29600	BGLU_1G29600	-0.102252	-0.253343
ACR31694.1	BGLU_2G13340	BGLU_2G13340	-1.64658	-1.23699
ACR30500.1	BGLU_2G00020	BGLU_2G00020	0.432866	0.724879
ACR32693.1	BGLU_2P0180	BGLU_2P0180	0.117407	0.391813
ACR30652.1	BGLU_2G01690	BGLU_2G01690	-0.241834	-0.340319
BGLU_1P0040	BGLU_1P0040	BGLU_1P0040	1.43406	-0.142748
ACR29921.1	BGLU_1G28580	BGLU_1G28580	0.364091	0.545585
argS	BGLU_1G32310	BGLU_1G32310	0.442087	0.0198043
ACR29276.1	BGLU_1G21700	BGLU_1G21700	0.404781	0.305963
ACR30501.1	BGLU_2G00030	BGLU_2G00030	0.478224	0.287188
ACR32409.1	BGLU_2G21010	BGLU_2G21010	-0.346563	1.7385
zwf	BGLU_1G08060	BGLU_1G08060	-0.219563	-0.399628
ACR29040.1	BGLU_1G19270	BGLU_1G19270	-14.4251	-11.1627
ACR27404.1	BGLU_1G02030	BGLU_1G02030	-0.111561	0.420616
ACR30246.1	BGLU_1G31830	BGLU_1G31830	-0.00587093	0.81687
ACR32731.1	BGLU_2P0700	BGLU_2P0700	0.0562165	0.222342
ACR28263.1	BGLU_1G10940	BGLU_1G10940	0.411712	0.308069
rnhB	BGLU_1G12870	BGLU_1G12870	0.364961	0.077722
ACR30544.1	BGLU_2G00480	BGLU_2G00480	0.0238326	0.693356
ACR29634.1	BGLU_1G25580	BGLU_1G25580	0.695172	1.565
mnmE	BGLU_1G34350	BGLU_1G34350	0.799651	0.321531
BGLU_2G06970	BGLU_2G06970	BGLU_2G06970	0.0160168	0.535527
ACR32113.1	BGLU_2G17750	BGLU_2G17750	-0.0606403	-0.00963932
ACR32510.1	BGLU_2G22090	BGLU_2G22090	0.089908	-0.480775
ACR30272.1	BGLU_1G32090	BGLU_1G32090	0.190643	-0.0254834
ACR29554.1	BGLU_1G24770	BGLU_1G24770	0.193347	-0.298068
ACR28381.1	BGLU_1G12210	BGLU_1G12210	-4.98757	-3.20368
dnaG	BGLU_2G15880	BGLU_2G15880	0.474243	-0.026637
ACR28548.1	BGLU_1G13990	BGLU_1G13990	-0.0112411	0.0674159
ACR27248.1	BGLU_1G00430	BGLU_1G00430	-0.19993	-0.0275164
ACR30188.1	BGLU_1G31250	BGLU_1G31250	-0.0919228	0.0773598
ACR29977.1	BGLU_1G29140	BGLU_1G29140	0.345114	0.273955
glyS	BGLU_1G30540	BGLU_1G30540	0.36303	-0.210348
ACR29514.1	BGLU_1G24360	BGLU_1G24360	0.0850228	0.0659129
ACR31951.1	BGLU_2G16090	BGLU_2G16090	-2.02414	-1.46286
ACR31728.1	BGLU_2G13680	BGLU_2G13680	-0.00481895	-0.243058
ACR30832.1	BGLU_2G03740	BGLU_2G03740	-4.16014	-3.97288
ACR29338.1	BGLU_1G22390	BGLU_1G22390	0.0958096	0.39263
ACR28436.1	BGLU_1G12790	BGLU_1G12790	0.0822418	0.0303471
ACR29046.1	BGLU_1G19350	BGLU_1G19350	-2.05826	-1.77681
ACR27384.1	BGLU_1G01830	BGLU_1G01830	1.20322	0.0619069
ACR29676.1	BGLU_1G26000	BGLU_1G26000	0.222463	0.69193
ACR30074.1	BGLU_1G30110	BGLU_1G30110	-3.87032	-4.04127
ACR27688.1	BGLU_1G04910	BGLU_1G04910	0.0738321	0.31159
ACR32138.1	BGLU_2G18060	BGLU_2G18060	-1.67053	-2.21148
pyrD	BGLU_1G19540	BGLU_1G19540	0.353609	0.430798
ACR28526.2	BGLU_1G13770	BGLU_1G13770	0.752544	0.404958
ACR28707.1	BGLU_1G15660	BGLU_1G15660	-12.4199	-10.1186
ACR30147.1	BGLU_1G30840	BGLU_1G30840	0.346096	0.333777
ACR31852.1	BGLU_2G14950	BGLU_2G14950	-0.172716	-0.197257
glk	BGLU_1G08040	BGLU_1G08040	-0.140687	-0.48873
ACR32060.1	BGLU_2G17190	BGLU_2G17190	-0.0226528	0.791246
ACR29546.1	BGLU_1G24690	BGLU_1G24690	0.681234	-0.0230361
ACR28495.1	BGLU_1G13450	BGLU_1G13450	-0.482604	0.699112
ACR29367.1	BGLU_1G22710	BGLU_1G22710	-0.7374	-0.564117
ychF	BGLU_1G04270	BGLU_1G04270	-0.21831	-0.276755
ACR28027.1	BGLU_1G08440	BGLU_1G08440	0.055125	-0.196718
ACR27910.1	BGLU_1G07180	BGLU_1G07180	-0.44669	0.0528781
ACR31146.1	BGLU_2G07270	BGLU_2G07270	-0.0610614	-0.205406
BGLU_3P1100	BGLU_3P1100	BGLU_3P1100	10.2835	11.1042
ACR32100.1	BGLU_2G17610	BGLU_2G17610	0.47369	0.412031
ACR31233.1	BGLU_2G08180	BGLU_2G08180	0.0205878	-0.437562
metN	BGLU_1G08920	BGLU_1G08920	0.122802	0.188143
ACR29520.1	BGLU_1G24420	BGLU_1G24420	0.244097	0.188803
mltG	BGLU_1G13780	BGLU_1G13780	0.504406	0.361258
ACR30206.1	BGLU_1G31430	BGLU_1G31430	-0.767577	-0.318507
tolQ	BGLU_1G06740	BGLU_1G06740	-0.987279	-0.428819
BGLU_1P0700	BGLU_1P0700	BGLU_1P0700	1.59974	2.62803
ACR31041.1	BGLU_2G06000	BGLU_2G06000	-1.53401	-1.50259
ACR27551.1	BGLU_1G03500	BGLU_1G03500	-0.064285	0.0898188
ACR29515.1	BGLU_1G24370	BGLU_1G24370	0.229626	0.0178541
ACR32720.1	BGLU_2P0580	BGLU_2P0580	-11.6325	-11.3876
ACR30306.1	BGLU_1G32430	BGLU_1G32430	0.345898	-0.162022
ACR27239.1	BGLU_1G00340	BGLU_1G00340	-0.115282	-0.430593
ACR27642.1	BGLU_1G04450	BGLU_1G04450	0.383619	0.321873
ACR28558.1	BGLU_1G14090	BGLU_1G14090	0.342686	-0.0375834
ACR29340.1	BGLU_1G22410	BGLU_1G22410	1.26856	1.08059
ACR27628.1	BGLU_1G04300	BGLU_1G04300	0.184998	-0.208895
xseB	BGLU_2G15960	BGLU_2G15960	0.379089	0.172208
ACR32572.1	BGLU_2G22720	BGLU_2G22720	0.347436	-0.0933347
ACR31808.1	BGLU_2G14490	BGLU_2G14490	0.604147	-0.747778
ACR31982.1	BGLU_2G16420	BGLU_2G16420	0.307269	0.572091
ACR28018.1	BGLU_1G08350	BGLU_1G08350	-0.670994	-0.12692
uppP	BGLU_1G07710	BGLU_1G07710	-0.0308976	0.0560511
ACR31922.1	BGLU_2G15750	BGLU_2G15750	-1.95808	-1.39265
ACR31855.1	BGLU_2G14980	BGLU_2G14980	0.243179	-0.13883
BGLU_RS09545	BGLU_RS09545	BGLU_RS09545	-12.391	-12.5467
ACR30110.1	BGLU_1G30470	BGLU_1G30470	1.18221	1.16865
ACR29267.1	BGLU_1G21610	BGLU_1G21610	0.271786	0.273745
ACR27958.1	BGLU_1G07660	BGLU_1G07660	0.0879602	0.254989
ACR27816.1	BGLU_1G06230	BGLU_1G06230	0.235027	-0.121765
ACR32307.1	BGLU_2G19840	BGLU_2G19840	0.723724	0.486195
ACR29622.1	BGLU_1G25460	BGLU_1G25460	-0.0313448	-0.151336
ACR30319.1	BGLU_1G32560	BGLU_1G32560	-1.34892	-0.298245
pdxH	BGLU_1G29320	BGLU_1G29320	-0.0237944	0.0668127
ACR30271.1	BGLU_1G32080	BGLU_1G32080	0.244778	0.0303965
ACR31234.1	BGLU_2G08190	BGLU_2G08190	0.12021	-0.790775
ACR28360.1	BGLU_1G11930	BGLU_1G11930	-0.174403	-0.0405104
lipB	BGLU_1G32040	BGLU_1G32040	-0.563316	-0.220443
Glutaredoxin	BGLU_1G31770	BGLU_1G31770	0.385118	0.30057
parE	BGLU_1G26930	BGLU_1G26930	0.0965349	-0.205253
dapE	BGLU_1G12580	BGLU_1G12580	0.630904	0.0378237
WcbD	BGLU_1G06610	BGLU_1G06610	-0.196038	-0.152884
pyrH	BGLU_1G12740	BGLU_1G12740	0.0329917	-0.224998
ACR28332.1	BGLU_1G11630	BGLU_1G11630	-0.0493118	0.0525879
ACR29889.1	BGLU_1G28230	BGLU_1G28230	-0.21493	0.270366
ACR31301.1	BGLU_2G08910	BGLU_2G08910	-2.4934	-0.616764
ACR28829.1	BGLU_1G16900	BGLU_1G16900	-0.118245	-0.550949
ycgR	BGLU_1G33080	BGLU_1G33080	0.35494	-0.0397272
ACR28757.1	BGLU_1G16160	BGLU_1G16160	-0.0921081	0.0914925
gph	BGLU_1G04410	BGLU_1G04410	0.494367	0.338674
ACR31701.1	BGLU_2G13410	BGLU_2G13410	-1.39197	-1.3749
ACR27868.1	BGLU_1G06750	BGLU_1G06750	0.247533	0.378628
ACR29922.1	BGLU_1G28590	BGLU_1G28590	0.478146	0.0210935
ACR28037.1	BGLU_1G08540	BGLU_1G08540	0.799959	0.458495
ACR28012.1	BGLU_1G08290	BGLU_1G08290	0.270824	0.151386
ACR31945.1	BGLU_2G16030	BGLU_2G16030	1.42141	1.14445
ACR28532.1	BGLU_1G13830	BGLU_1G13830	0.296704	0.175071
BGLU_1P0470	BGLU_1P0470	BGLU_1P0470	0.478216	2.06767
ACR30223.1	BGLU_1G31600	BGLU_1G31600	-0.568467	-0.335548
ACR29105.1	BGLU_1G19960	BGLU_1G19960	0.558562	1.14739
ACR32259.1	BGLU_2G19340	BGLU_2G19340	-0.638219	0.201797
BGLU_2G10210	BGLU_2G10210	BGLU_2G10210	-1.70068	-0.244072
ACR30893.1	BGLU_2G04350	BGLU_2G04350	-0.163959	-0.808518
ACR28788.1	BGLU_1G16480	BGLU_1G16480	0.140541	-0.121792
ACR31195.1	BGLU_2G07770	BGLU_2G07770	1.52212	1.81155
ACR29641.1	BGLU_1G25650	BGLU_1G25650	0.128895	-0.177284
ACR29645.1	BGLU_1G25690	BGLU_1G25690	-0.150117	0.477734
ACR29088.1	BGLU_1G19790	BGLU_1G19790	-0.542438	-0.94814
ACR29413.1	BGLU_1G23190	BGLU_1G23190	-1.71436	-0.698695
ACR31996.1	BGLU_2G16560	BGLU_2G16560	-0.352479	-0.673228
ACR30881.1	BGLU_2G04230	BGLU_2G04230	0.507915	0.621105
ACR32565.1	BGLU_2G22650	BGLU_2G22650	-0.614294	-0.750092
pdxJ	BGLU_1G09670	BGLU_1G09670	0.42656	-0.130731
ACR28164.1	BGLU_1G09890	BGLU_1G09890	-0.00740356	-0.132183
ACR32200.1	BGLU_2G18740	BGLU_2G18740	-0.983375	-0.255054
ACR30232.1	BGLU_1G31690	BGLU_1G31690	-0.258748	-0.319388
ACR29084.1	BGLU_1G19750	BGLU_1G19750	-0.761485	-0.786263
ACR30156.1	BGLU_1G30930	BGLU_1G30930	-0.776155	-0.632962
amn	BGLU_2G16160	BGLU_2G16160	0.251384	-0.0402348
glmS	BGLU_1G32790	BGLU_1G32790	-0.0486803	-0.183993
ACR29405.1	BGLU_1G23110	BGLU_1G23110	-3.15113	-0.811555
ACR30404.1	BGLU_1G33420	BGLU_1G33420	0.338071	0.286375
trpA	BGLU_2G08440	BGLU_2G08440	0.22202	-0.147581
ACR28830.1	BGLU_1G16910	BGLU_1G16910	0.0490703	-0.460436
recR	BGLU_1G14370	BGLU_1G14370	0.0871338	-0.0873519
ACR27930.1	BGLU_1G07380	BGLU_1G07380	0.292613	-0.0370301
ACR32089.1	BGLU_2G17490	BGLU_2G17490	-3.65754	-0.438804
Flavodoxin	BGLU_1G21670	BGLU_1G21670	-0.0601528	-0.57524
ACR29292.1	BGLU_1G21890	BGLU_1G21890	0.101267	-0.123414
ACR30728.1	BGLU_2G02600	BGLU_2G02600	-0.516645	-0.182814
lptE	BGLU_1G05470	BGLU_1G05470	0.224334	0.420149
ACR27780.1	BGLU_1G05860	BGLU_1G05860	0.136293	0.047302
ACR28035.1	BGLU_1G08520	BGLU_1G08520	-0.0441573	0.161369
ACR31619.1	BGLU_2G12370	BGLU_2G12370	0.132196	1.25523
ACR32448.1	BGLU_2G21430	BGLU_2G21430	1.0522	0.594302
ACR30140.1	BGLU_1G30770	BGLU_1G30770	0.0997261	0.183974
ACR29871.1	BGLU_1G28050	BGLU_1G28050	-0.058358	-0.0855608
ACR28787.1	BGLU_1G16470	BGLU_1G16470	-0.0937054	-0.134714
ACR30161.1	BGLU_1G30980	BGLU_1G30980	0.0734035	-0.0824152
ACR32129.1	BGLU_2G17970	BGLU_2G17970	-0.155696	0.505978
ACR28841.1	BGLU_1G17020	BGLU_1G17020	0.439223	-1.15872
ACR31018.1	BGLU_2G05750	BGLU_2G05750	-3.68765	-0.702788
ubiB	BGLU_1G30800	BGLU_1G30800	-0.198912	-0.0770252
ACR29994.1	BGLU_1G29310	BGLU_1G29310	0.228977	-0.778892
BGLU_RS29185	BGLU_RS29185	BGLU_RS29185	0.0344733	1.52447
ACR27792.1	BGLU_1G05980	BGLU_1G05980	-0.022639	-0.13816
ACR27371.1	BGLU_1G01700	BGLU_1G01700	1.09554	0.143461
BGLU_1P0410	BGLU_1P0410	BGLU_1P0410	-3.00449	-3.35009
pheS	BGLU_1G21480	BGLU_1G21480	0.253068	-0.0947132
BGLU_2G11210	BGLU_2G11210	BGLU_2G11210	2.50294	2.92621
ACR27750.1	BGLU_1G05540	BGLU_1G05540	0.183993	-0.118258
gpsA	BGLU_1G31750	BGLU_1G31750	0.414978	-0.0638293
ACR32498.1	BGLU_2G21960	BGLU_2G21960	-2.43317	-2.21152
ACR28302.1	BGLU_1G11330	BGLU_1G11330	-0.0101695	-0.193711
mnmG	BGLU_1G00650	BGLU_1G00650	0.289249	0.182479
ACR28531.1	BGLU_1G13820	BGLU_1G13820	-0.0568059	0.23025
mutS	BGLU_1G24330	BGLU_1G24330	0.227791	0.160764
ACR27936.1	BGLU_1G07440	BGLU_1G07440	0.278796	0.0627384
ACR29534.1	BGLU_1G24560	BGLU_1G24560	0.339985	-0.218541
guaA	BGLU_1G13000	BGLU_1G13000	-0.104427	-0.209842
ACR27227.1	BGLU_1G00220	BGLU_1G00220	0.578486	-0.771334
ACR28386.1	BGLU_1G12270	BGLU_1G12270	-0.193528	-0.295939
ACR30209.1	BGLU_1G31460	BGLU_1G31460	0.941026	0.575755
ACR30452.1	BGLU_1G33900	BGLU_1G33900	-0.257663	-0.0511014
ACR27337.1	BGLU_1G01350	BGLU_1G01350	-0.879037	10.3207
ACR28082.1	BGLU_1G08990	BGLU_1G08990	0.783165	1.48336
ACR32007.1	BGLU_2G16670	BGLU_2G16670	-3.39343	-0.482014
ACR27585.1	BGLU_1G03860	BGLU_1G03860	-0.0137442	-0.163207
ruvB	BGLU_1G05780	BGLU_1G05780	-0.0121762	0.0844233
BGLU_4P1080	BGLU_4P1080	BGLU_4P1080	1.92072	2.71227
ACR30788.1	BGLU_2G03260	BGLU_2G03260	0.0660685	-0.108691
BGLU_1GT22	BGLU_1GT22	BGLU_1GT22	-0.388518	-0.103311
lnt	BGLU_1G30510	BGLU_1G30510	-0.136188	0.0458843
queC	BGLU_1G34020	BGLU_1G34020	0.0688583	0.344487
ACR30021.1	BGLU_1G29580	BGLU_1G29580	0.115823	-0.381596
ACR32095.1	BGLU_2G17550	BGLU_2G17550	-3.65738	0.245939
Ribonuclease	BGLU_1G26420	BGLU_1G26420	0.126668	0.171553
glyA	BGLU_1G06780	BGLU_1G06780	-0.0689956	-0.105709
ACR27684.1	BGLU_1G04870	BGLU_1G04870	0.486851	0.417425
gshA	BGLU_1G34180	BGLU_1G34180	0.0971947	0.297038
ACR28626.1	BGLU_1G14790	BGLU_1G14790	-2.08565	0.365186
ACR28191.1	BGLU_1G10180	BGLU_1G10180	0.416867	0.0187147
BGLU_3P0710	BGLU_3P0710	BGLU_3P0710	1.5582	2.29649
ACR31239.1	BGLU_2G08240	BGLU_2G08240	-0.0210743	0.0101443
BGLU_RS23235	BGLU_RS23235	BGLU_RS23235	-2.83444	-3.29514
ACR29739.1	BGLU_1G26650	BGLU_1G26650	0.395713	0.452374
ACR30241.1	BGLU_1G31780	BGLU_1G31780	0.520555	0.518431
ddl	BGLU_1G04640	BGLU_1G04640	0.124981	-0.210643
ACR32006.1	BGLU_2G16660	BGLU_2G16660	-3.01061	-0.331888
ACR28511.1	BGLU_1G13610	BGLU_1G13610	0.0752681	0.26815
ACR29118.1	BGLU_1G20090	BGLU_1G20090	-0.29001	0.233952
ACR28610.1	BGLU_1G14620	BGLU_1G14620	0.166976	-0.276805
panB	BGLU_1G06370	BGLU_1G06370	0.2806	-0.209864
ACR29011.1	BGLU_1G18930	BGLU_1G18930	-2.21177	-1.56571
ACR31837.1	BGLU_2G14800	BGLU_2G14800	-0.521636	-1.53741
ACR27690.1	BGLU_1G04930	BGLU_1G04930	-0.092725	0.150374
ACR28713.1	BGLU_1G15720	BGLU_1G15720	-12.2427	-12.3985
Ecotin	BGLU_1G27570	BGLU_1G27570	0.275216	0.5434
ACR30144.1	BGLU_1G30810	BGLU_1G30810	0.0636711	-0.0892188
BGLU_2G13210	BGLU_2G13210	BGLU_2G13210	-4.7576	-4.866
ACR32427.1	BGLU_2G21200	BGLU_2G21200	-0.558458	-0.107435
ACR32508.1	BGLU_2G22070	BGLU_2G22070	0.568725	-0.74728
ACR28068.1	BGLU_1G08850	BGLU_1G08850	0.785639	-0.0224493
ACR30499.1	BGLU_2G00010	BGLU_2G00010	0.488555	0.830091
BGLU_4P0610	BGLU_4P0610	BGLU_4P0610	-1.29784	-0.446996
BcpB	BGLU_1G10200	BGLU_1G10200	0.14269	-0.358264
ACR32202.1	BGLU_2G18760	BGLU_2G18760	-0.830323	-0.0132804
ACR29767.1	BGLU_1G26940	BGLU_1G26940	-0.0350798	-0.0606593
nuoK	BGLU_1G25840	BGLU_1G25840	-0.0703505	-0.292392
ACR30186.1	BGLU_1G31230	BGLU_1G31230	-0.109675	0.0471348
ACR30175.1	BGLU_1G31120	BGLU_1G31120	0.435574	0.0767828
ACR29077.1	BGLU_1G19680	BGLU_1G19680	-2.06362	0.559012
ACR28825.1	BGLU_1G16850	BGLU_1G16850	0.144328	0.402432
ACR32749.1	BGLU_2P0900	BGLU_2P0900	-0.232089	0.408178
ACR29300.1	BGLU_1G21970	BGLU_1G21970	-0.530352	0.53402
ACR30765.1	BGLU_2G03000	BGLU_2G03000	-0.182146	0.380708
ilvA	BGLU_1G30870	BGLU_1G30870	0.497567	0.643861
ACR32059.1	BGLU_2G17180	BGLU_2G17180	0.0212968	0.650167
BGLU_3P1120	BGLU_3P1120	BGLU_3P1120	8.45192	9.04072
ACR32751.1	BGLU_2P0920	BGLU_2P0920	-0.359762	0.643498
ACR31112.1	BGLU_2G06880	BGLU_2G06880	-4.70995	-1.00039
ACR29368.1	BGLU_1G22720	BGLU_1G22720	-0.425783	-0.332579
ACR30872.1	BGLU_2G04140	BGLU_2G04140	-0.592392	-0.525879
ACR29261.1	BGLU_1G21550	BGLU_1G21550	-0.766672	-0.0703407
BGLU_1P1340	BGLU_1P1340	BGLU_1P1340	-0.783067	0.167795
rsfS	BGLU_1G26390	BGLU_1G26390	0.71124	0.258406
bioB	BGLU_1G32460	BGLU_1G32460	0.243215	-0.273719
ACR27506.1	BGLU_1G03050	BGLU_1G03050	-0.231556	-0.299449
ACR27567.1	BGLU_1G03670	BGLU_1G03670	-14.036	-10.8686
ACR31832.1	BGLU_2G14750	BGLU_2G14750	-0.32793	-0.510355
hisF	BGLU_1G03370	BGLU_1G03370	0.189145	-0.125057
ACR28420.1	BGLU_1G12610	BGLU_1G12610	0.62572	0.309101
ACR30623.1	BGLU_2G01330	BGLU_2G01330	0.362015	-0.208686
ACR32090.1	BGLU_2G17500	BGLU_2G17500	-3.46975	0.0807668
ACR29891.1	BGLU_1G28250	BGLU_1G28250	0.494645	0.770704
ACR32430.1	BGLU_2G21230	BGLU_2G21230	0.243264	-0.622723
ACR31020.1	BGLU_2G05770	BGLU_2G05770	-4.06249	-0.579144
ybeY	BGLU_1G30480	BGLU_1G30480	0.11701	-0.0741559
argC	BGLU_1G02260	BGLU_1G02260	0.285767	0.0298508
ACR28553.1	BGLU_1G14040	BGLU_1G14040	-0.00255569	-0.318059
ACR29827.1	BGLU_1G27610	BGLU_1G27610	-2.51138	-3.29059
ACR28589.1	BGLU_1G14410	BGLU_1G14410	0.297994	-0.133263
rpmC	BGLU_1G02660	BGLU_1G02660	0.169465	-0.173663
ACR31687.1	BGLU_2G13240	BGLU_2G13240	-1.64033	0.360869
ACR29683.1	BGLU_1G26070	BGLU_1G26070	0.229757	0.366467
pcm	BGLU_1G14400	BGLU_1G14400	-0.251681	0.0515075
ACR27437.1	BGLU_1G02360	BGLU_1G02360	0.170665	-0.187928
ACR27542.1	BGLU_1G03410	BGLU_1G03410	-0.0166022	-0.247944
ACR28836.1	BGLU_1G16970	BGLU_1G16970	0.38816	-0.604775
msrA	BGLU_1G29350	BGLU_1G29350	-0.22834	-0.465056
ACR30379.1	BGLU_1G33170	BGLU_1G33170	0.690726	-0.739512
BGLU_RS34595	BGLU_RS34595	BGLU_RS34595	0.153958	0.052187
BGLU_RS29570	BGLU_RS29570	BGLU_RS29570	10.2673	10.8071
ACR29838.1	BGLU_1G27720	BGLU_1G27720	0.0445079	0.147109
BGLU_RS30725	BGLU_RS30725	BGLU_RS30725	1.29426	2.15904
ACR31111.1	BGLU_2G06870	BGLU_2G06870	-2.69942	-0.483528
ACR29400.1	BGLU_1G23060	BGLU_1G23060	-4.07383	-1.20051
ACR29415.1	BGLU_1G23230	BGLU_1G23230	-0.2233	-1.20263
truB	BGLU_1G20000	BGLU_1G20000	0.111348	-0.0811581
ftsI	BGLU_1G04560	BGLU_1G04560	0.0605857	0.00323783
nodI	BGLU_1G18780	BGLU_1G18780	-0.198194	-0.0480711
ACR32061.1	BGLU_2G17200	BGLU_2G17200	-0.0808095	-0.181641
ACR27928.1	BGLU_1G07360	BGLU_1G07360	0.242714	0.0945542
ACR29926.1	BGLU_1G28630	BGLU_1G28630	0.109526	-0.68471
ACR31981.1	BGLU_2G16410	BGLU_2G16410	-0.201178	-0.322309
ACR30609.1	BGLU_2G01170	BGLU_2G01170	0.063493	0.449113
ACR27251.1	BGLU_1G00460	BGLU_1G00460	0.268911	-0.294391
minC	BGLU_1G08180	BGLU_1G08180	0.157887	0.187077
ACR29356.1	BGLU_1G22600	BGLU_1G22600	-2.76921	-2.18171
hrcA	BGLU_1G06290	BGLU_1G06290	-0.170194	-0.229943
ACR30025.1	BGLU_1G29620	BGLU_1G29620	-0.09587	-0.121264
ung	BGLU_1G04340	BGLU_1G04340	0.803079	0.453519
mrdA	BGLU_1G33970	BGLU_1G33970	0.299511	0.0213405
ACR31257.1	BGLU_2G08430	BGLU_2G08430	0.0901225	0.424974
ACR31398.1	BGLU_2G09940	BGLU_2G09940	-4.79719	-0.180347
ACR29748.1	BGLU_1G26740	BGLU_1G26740	-0.252625	0.503508
BGLU_RS21265	BGLU_RS21265	BGLU_RS21265	0.70194	0.735486
Rhamnosyltransferase	BGLU_1G07300	BGLU_1G07300	0.356302	0.327317
ACR29837.1	BGLU_1G27710	BGLU_1G27710	0.159815	-0.369704
ACR28294.1	BGLU_1G11250	BGLU_1G11250	-0.171373	0.447392
ACR27255.1	BGLU_1G00500	BGLU_1G00500	-0.164165	-0.412896
ACR27294.1	BGLU_1G00910	BGLU_1G00910	-0.148169	0.423914
BGLU_1P0600	BGLU_1P0600	BGLU_1P0600	1.47228	2.40022
ACR31038.1	BGLU_2G05970	BGLU_2G05970	-2.2989	-1.99757
glmU	BGLU_1G32780	BGLU_1G32780	0.0412974	-0.182693
gatA	BGLU_1G33920	BGLU_1G33920	0.382941	-0.0466693
ACR31069.1	BGLU_2G06330	BGLU_2G06330	-0.813789	-0.0606682
ACR28071.1	BGLU_1G08880	BGLU_1G08880	-0.421703	-0.419444
ACR32144.1	BGLU_2G18120	BGLU_2G18120	0.0385183	-0.460084
ACR27369.1	BGLU_1G01680	BGLU_1G01680	0.912218	-0.62994
lldD	BGLU_2G01320	BGLU_2G01320	0.699983	0.232541
BGLU_RS34930	BGLU_RS34930	BGLU_RS34930	-0.56952	0.0951806
ACR29898.1	BGLU_1G28320	BGLU_1G28320	0.164411	-0.0905702
ACR31944.1	BGLU_2G16020	BGLU_2G16020	0.000846835	-0.0541793
ACR31931.1	BGLU_2G15890	BGLU_2G15890	0.387693	0.35377
astD	BGLU_1G10130	BGLU_1G10130	0.612391	0.332162
thiL	BGLU_1G05280	BGLU_1G05280	0.181726	0.548443
ACR29098.1	BGLU_1G19890	BGLU_1G19890	-0.750724	1.16819
ACR30098.1	BGLU_1G30350	BGLU_1G30350	0.156385	-0.0302013
ACR29428.1	BGLU_1G23390	BGLU_1G23390	-1.18329	-0.617639
tyrS	BGLU_1G05730	BGLU_1G05730	0.326779	0.159581
tal	BGLU_1G26770	BGLU_1G26770	-0.119101	-0.272159
ACR27215.1	BGLU_1G00100	BGLU_1G00100	-0.424769	0.39322
ubiG	BGLU_1G08700	BGLU_1G08700	-0.0137145	0.153645
ACR31784.1	BGLU_2G14250	BGLU_2G14250	1.01215	2.35479
fmt	BGLU_1G34090	BGLU_1G34090	0.393188	0.145438
ACR27924.1	BGLU_1G07320	BGLU_1G07320	0.252261	0.088938
ACR28820.1	BGLU_1G16800	BGLU_1G16800	-1.89769	0.637136
BGLU_4P0580	BGLU_4P0580	BGLU_4P0580	1.12356	3.04651
ACR28479.1	BGLU_1G13270	BGLU_1G13270	-0.188923	-0.445318
flgI	BGLU_1G33100	BGLU_1G33100	0.949994	0.0940015
ACR32687.1	BGLU_2P0080	BGLU_2P0080	1.08575	2.08537
ACR31094.1	BGLU_2G06650	BGLU_2G06650	-2.02977	-1.94653
ACR27849.1	BGLU_1G06560	BGLU_1G06560	0.0565627	-0.249155
pdxA	BGLU_1G30600	BGLU_1G30600	-0.0648804	-0.444669
BGLU_4P1100	BGLU_4P1100	BGLU_4P1100	8.80835	9.84795
hisA	BGLU_1G03360	BGLU_1G03360	-0.0341804	-0.101758
ACR27644.1	BGLU_1G04470	BGLU_1G04470	0.408463	-0.0121495
ACR31171.1	BGLU_2G07530	BGLU_2G07530	-0.41448	-1.0269
BGLU_3P1140	BGLU_3P1140	BGLU_3P1140	8.36925	9.2215
BGLU_1GT14	BGLU_1GT14	BGLU_1GT14	0.435695	0.778446
ACR31693.1	BGLU_2G13330	BGLU_2G13330	-1.79407	-1.50379
ACR29027.1	BGLU_1G19140	BGLU_1G19140	-12.0819	-12.2241
metXS	BGLU_1G33830	BGLU_1G33830	0.231238	0.599372
ACR30608.1	BGLU_2G01160	BGLU_2G01160	0.012114	0.384273
ACR32560.1	BGLU_2G22600	BGLU_2G22600	-1.3166	-2.93123
hutU	BGLU_1G25190	BGLU_1G25190	-0.0492624	-0.253554
ACR31519.1	BGLU_2G11280	BGLU_2G11280	0.163332	0.108776
BGLU_1P0260	BGLU_1P0260	BGLU_1P0260	-4.38362	-1.76983
ACR29026.1	BGLU_1G19130	BGLU_1G19130	-13.8495	-13.9923
BGLU_RS33395	BGLU_RS33395	BGLU_RS33395	-1.64923	-1.17093
ACR27599.1	BGLU_1G04000	BGLU_1G04000	-0.141344	-0.117676
ACR30302.1	BGLU_1G32390	BGLU_1G32390	0.505544	0.239555
ACR31482.1	BGLU_2G10840	BGLU_2G10840	0.613007	-0.278509
ACR30651.1	BGLU_2G01660	BGLU_2G01660	0.771389	0.576346
ACR31113.1	BGLU_2G06890	BGLU_2G06890	-3.5897	-0.800322
BGLU_1P0370	BGLU_1P0370	BGLU_1P0370	0.00383947	0.271601
ACR29525.1	BGLU_1G24470	BGLU_1G24470	0.382659	0.386016
ACR29041.1	BGLU_1G19280	BGLU_1G19280	-13.9207	-10.4827
ACR27568.1	BGLU_1G03680	BGLU_1G03680	-13.7257	-10.6032
ACR27333.2	BGLU_1G01310	BGLU_1G01310	-6.94567	6.62203
ACR32193.1	BGLU_2G18670	BGLU_2G18670	-0.972053	-0.712548
ACR30030.1	BGLU_1G29670	BGLU_1G29670	0.139566	-0.144742
ACR31558.1	BGLU_2G11680	BGLU_2G11680	0.136606	-0.0122123
ACR27397.1	BGLU_1G01960	BGLU_1G01960	0.997358	0.0835402
ACR31839.1	BGLU_2G14820	BGLU_2G14820	-0.94124	0.0309849
ACR31289.1	BGLU_2G08770	BGLU_2G08770	2.64658	3.35251
ACR28559.1	BGLU_1G14100	BGLU_1G14100	0.366912	-0.0347964
ACR27228.1	BGLU_1G00230	BGLU_1G00230	0.116462	-0.984229
ACR31590.1	BGLU_2G12040	BGLU_2G12040	0.0302526	-0.0723144
ACR30732.1	BGLU_2G02670	BGLU_2G02670	-0.318463	-0.457193
ACR29039.1	BGLU_1G19260	BGLU_1G19260	-13.8758	-14.0187
plsY	BGLU_1G29210	BGLU_1G29210	0.374197	0.23776
ACR27548.1	BGLU_1G03470	BGLU_1G03470	-0.0406043	-0.114946
ACR29673.1	BGLU_1G25970	BGLU_1G25970	-0.117584	-0.208563
ACR32690.1	BGLU_2P0150	BGLU_2P0150	-1.39793	-0.278837
ACR30174.1	BGLU_1G31110	BGLU_1G31110	0.579534	0.419531
ACR30465.1	BGLU_1G34030	BGLU_1G34030	0.165983	0.448516
ACR29404.1	BGLU_1G23100	BGLU_1G23100	-5.1018	-1.24999
ACR31634.1	BGLU_2G12520	BGLU_2G12520	0.254911	-0.188244
BGLU_3P0540	BGLU_3P0540	BGLU_3P0540	-0.523389	1.70161
ACR28038.1	BGLU_1G08550	BGLU_1G08550	0.304716	-0.0789139
mutL	BGLU_1G06450	BGLU_1G06450	0.301839	-0.0673046
ACR30178.1	BGLU_1G31150	BGLU_1G31150	0.298937	0.254141
purC	BGLU_1G29750	BGLU_1G29750	0.0184199	-0.29814
tgt	BGLU_1G06070	BGLU_1G06070	0.152265	-0.0260364
ACR29934.1	BGLU_1G28710	BGLU_1G28710	0.365103	-0.108283
mscL	BGLU_1G13250	BGLU_1G13250	-0.639302	-0.928903
ACR28358.1	BGLU_1G11910	BGLU_1G11910	-0.00259256	0.0945599
BGLU_1P0450	BGLU_1P0450	BGLU_1P0450	-2.32553	-1.65047
ACR29580.1	BGLU_1G25040	BGLU_1G25040	-0.213216	-0.270147
ACR29893.1	BGLU_1G28270	BGLU_1G28270	0.00765633	0.383465
ACR28536.1	BGLU_1G13870	BGLU_1G13870	0.0292203	-0.107707
ACR28984.1	BGLU_1G18600	BGLU_1G18600	0.022174	-0.386135
ACR30311.1	BGLU_1G32480	BGLU_1G32480	-3.71749	-3.52428
ACR28413.1	BGLU_1G12540	BGLU_1G12540	0.34189	0.507054
ACR28557.1	BGLU_1G14080	BGLU_1G14080	0.395614	-0.14257
BGLU_RS34155	BGLU_RS34155	BGLU_RS34155	-13.8803	-12.1943
ACR31818.1	BGLU_2G14590	BGLU_2G14590	-0.115569	0.00302628
ftsQ	BGLU_1G04650	BGLU_1G04650	0.316314	0.180557
ftsA	BGLU_1G04660	BGLU_1G04660	0.16428	-0.088664
BGLU_3P1280	BGLU_3P1280	BGLU_3P1280	-1.33491	-0.242528
BGLU_1GT43	BGLU_1GT43	BGLU_1GT43	-0.713728	-0.0950678
BGLU_1P1210	BGLU_1P1210	BGLU_1P1210	3.37748	2.79471
ACR29997.1	BGLU_1G29340	BGLU_1G29340	0.216534	-0.0476781
BGLU_4P0500	BGLU_4P0500	BGLU_4P0500	1.3116	2.23286
ACR31940.1	BGLU_2G15980	BGLU_2G15980	0.119873	0.102196
ACR31625.1	BGLU_2G12430	BGLU_2G12430	0.139983	-0.782092
ACR31854.1	BGLU_2G14970	BGLU_2G14970	0.771346	-0.208517
ACR31384.1	BGLU_2G09800	BGLU_2G09800	0.519108	-0.146889
ACR30769.1	BGLU_2G03040	BGLU_2G03040	-0.0354393	-0.0429639
BGLU_3P1350	BGLU_3P1350	BGLU_3P1350	0.82191	2.03811
ACR28309.1	BGLU_1G11400	BGLU_1G11400	0.325787	0.509729
ACR32054.2	BGLU_2G17130	BGLU_2G17130	-0.511155	-0.546732
coq7	BGLU_1G04520	BGLU_1G04520	0.0507069	0.51409
ACR31518.1	BGLU_2G11270	BGLU_2G11270	0.0256736	-0.424867
ACR30120.1	BGLU_1G30570	BGLU_1G30570	0.318283	0.118467
ACR27521.1	BGLU_1G03200	BGLU_1G03200	-0.102031	-0.390663
ACR28182.1	BGLU_1G10080	BGLU_1G10080	0.458225	-0.0129088
coaD	BGLU_1G31380	BGLU_1G31380	0.147127	-0.0150303
ACR31781.1	BGLU_2G14220	BGLU_2G14220	-0.0392636	-0.303963
ACR28022.1	BGLU_1G08390	BGLU_1G08390	-0.723684	-0.322963
ACR31373.1	BGLU_2G09690	BGLU_2G09690	0.236214	0.517934
ACR32543.1	BGLU_2G22430	BGLU_2G22430	0.145231	0.0208217
ACR29620.1	BGLU_1G25440	BGLU_1G25440	0.612117	0.00973504
ACR28434.1	BGLU_1G12770	BGLU_1G12770	0.29018	0.0145124
metZ	BGLU_2G08500	BGLU_2G08500	0.184674	-0.120032
bioC	BGLU_1G31710	BGLU_1G31710	-0.227016	0.218533
ACR27591.1	BGLU_1G03920	BGLU_1G03920	-0.176263	-0.573368
ACR30335.1	BGLU_1G32720	BGLU_1G32720	0.719419	0.497725
ftsW	BGLU_1G04610	BGLU_1G04610	-0.0398343	-0.0708943
ACR32718.1	BGLU_2P0560	BGLU_2P0560	-12.5875	-11.8956
ACR30979.1	BGLU_2G05360	BGLU_2G05360	0.541773	1.17543
fliE	BGLU_1G33510	BGLU_1G33510	0.775406	-0.583369
dapB	BGLU_1G05430	BGLU_1G05430	0.414746	0.354141
Transposase	BGLU_1G12130	BGLU_1G12130	0.707336	1.86171
ACR29963.1	BGLU_1G29000	BGLU_1G29000	0.0975271	-0.254
ACR28516.1	BGLU_1G13670	BGLU_1G13670	0.00971562	0.25389
ACR27942.1	BGLU_1G07500	BGLU_1G07500	0.209204	-0.00784589
ACR27804.1	BGLU_1G06100	BGLU_1G06100	-0.317811	0.168
ACR27692.1	BGLU_1G04950	BGLU_1G04950	0.128029	0.536636
BGLU_1P0620	BGLU_1P0620	BGLU_1P0620	5.44442	5.52875
ACR31481.1	BGLU_2G10830	BGLU_2G10830	-0.0875631	-0.750933
ubiE	BGLU_1G30830	BGLU_1G30830	0.456434	0.462724
BGLU_1G18190	BGLU_1G18190	BGLU_1G18190	6.74718	6.89384
ACR27983.1	BGLU_1G07990	BGLU_1G07990	0.0407077	-0.0136357
ACR30112.1	BGLU_1G30490	BGLU_1G30490	0.00565428	0.310403
ACR31124.1	BGLU_2G07020	BGLU_2G07020	0.777954	1.54678
ACR29833.1	BGLU_1G27670	BGLU_1G27670	-0.521875	1.21978
ACR28138.1	BGLU_1G09580	BGLU_1G09580	-0.186964	-0.00756242
ACR31970.1	BGLU_2G16300	BGLU_2G16300	0.134093	-0.0910861
BGLU_1P1420	BGLU_1P1420	BGLU_1P1420	10.3721	10.9097
rpmJ	BGLU_1G02800	BGLU_1G02800	0.239028	0.205962
ACR30750.1	BGLU_2G02850	BGLU_2G02850	0.150985	0.495348
ACR27998.1	BGLU_1G08150	BGLU_1G08150	-0.0660932	0.0223376
ACR31652.1	BGLU_2G12710	BGLU_2G12710	-0.0409667	-0.274354
hemL	BGLU_1G08010	BGLU_1G08010	0.119491	0.0580207
ACR31707.1	BGLU_2G13470	BGLU_2G13470	0.263941	-0.423709
ACR28576.1	BGLU_1G14280	BGLU_1G14280	-0.0771545	-0.238532
ACR28759.1	BGLU_1G16180	BGLU_1G16180	0.016345	0.0593831
BGLU_RS07410	BGLU_RS07410	BGLU_RS07410	-0.705674	0.372292
ACR29420.1	BGLU_1G23310	BGLU_1G23310	13.5345	13.5302
Beta-glucosidase	BGLU_2G19200	BGLU_2G19200	-1.12596	-0.859781
tpiA	BGLU_1G25960	BGLU_1G25960	-0.135039	-0.296096
ACR27645.1	BGLU_1G04480	BGLU_1G04480	0.596259	0.0764025
BGLU_3P0010	BGLU_3P0010	BGLU_3P0010	-11.3672	-10.5096
purT	BGLU_1G26600	BGLU_1G26600	0.0524572	0.0598617
trpC	BGLU_1G04360	BGLU_1G04360	0.630583	0.304206
ACR27853.1	BGLU_1G06600	BGLU_1G06600	-0.0987782	0.262696
ACR31711.1	BGLU_2G13510	BGLU_2G13510	-0.482438	0.0217473
ACR29602.1	BGLU_1G25260	BGLU_1G25260	1.54485	1.69162
ACR29570.1	BGLU_1G24930	BGLU_1G24930	-2.63023	-2.13583
gloB	BGLU_1G11320	BGLU_1G11320	0.368111	0.334425
ACR30363.1	BGLU_1G33010	BGLU_1G33010	0.355314	-0.441053
ACR29618.1	BGLU_1G25420	BGLU_1G25420	-0.322594	0.19691
ACR27941.1	BGLU_1G07490	BGLU_1G07490	-0.23847	-0.169476
argJ	BGLU_1G04720	BGLU_1G04720	0.0988346	-0.172178
ACR27984.1	BGLU_1G08000	BGLU_1G08000	0.421747	0.0353443
ACR31955.1	BGLU_2G16130	BGLU_2G16130	-0.992284	0.611644
ACR30033.1	BGLU_1G29700	BGLU_1G29700	0.011505	0.946855
ACR30548.1	BGLU_2G00520	BGLU_2G00520	-0.0513556	0.14183
hscA	BGLU_1G24660	BGLU_1G24660	-0.119007	-0.383366
ACR31578.1	BGLU_2G11920	BGLU_2G11920	0.300115	0.0782583
BGLU_RS34730	BGLU_RS34730	BGLU_RS34730	-0.599278	0.32278
rsmH	BGLU_1G04540	BGLU_1G04540	0.0811931	0.0415092
Lysine2,3-aminomutase	BGLU_1G21410	BGLU_1G21410	-1.11315	-1.24352
ACR29621.1	BGLU_1G25450	BGLU_1G25450	0.322188	-0.0750561
ACR29718.1	BGLU_1G26430	BGLU_1G26430	1.60062	1.91264
ACR30552.1	BGLU_2G00570	BGLU_2G00570	-0.317981	0.052112
ACR30611.1	BGLU_2G01190	BGLU_2G01190	-0.114073	0.539327
Flagellin	BGLU_1G01710	BGLU_1G01710	1.87631	1.35713
lipA	BGLU_1G32030	BGLU_1G32030	-0.0411672	-0.239295
pgi	BGLU_1G13590	BGLU_1G13590	0.24843	-0.26653
aroA	BGLU_1G08780	BGLU_1G08780	0.511341	0.218346
ACR30134.1	BGLU_1G30710	BGLU_1G30710	-0.110984	0.0698757
ACR30198.1	BGLU_1G31350	BGLU_1G31350	0.558321	0.0445387
ACR28520.1	BGLU_1G13710	BGLU_1G13710	-0.272035	0.160119
ACR30168.1	BGLU_1G31050	BGLU_1G31050	0.172982	0.261845
ACR30325.1	BGLU_1G32620	BGLU_1G32620	-0.442456	0.223742
ACR30736.1	BGLU_2G02710	BGLU_2G02710	-4.07315	-0.402787
ACR28423.1	BGLU_1G12640	BGLU_1G12640	0.102521	-0.156917
ACR29844.1	BGLU_1G27780	BGLU_1G27780	0.589885	0.516286
ACR28109.1	BGLU_1G09280	BGLU_1G09280	-0.41108	0.208434
ACR28720.1	BGLU_1G15790	BGLU_1G15790	-10.8403	-13.8246
fbp	BGLU_1G08410	BGLU_1G08410	0.434579	0.305154
ACR27879.1	BGLU_1G06860	BGLU_1G06860	-0.144656	0.0339008
ACR27547.1	BGLU_1G03460	BGLU_1G03460	0.317873	0.298142
ACR31959.1	BGLU_2G16190	BGLU_2G16190	0.0167717	-0.0142942
ACR29933.1	BGLU_1G28700	BGLU_1G28700	0.00257639	-0.36937
ACR28280.1	BGLU_1G11110	BGLU_1G11110	-0.3882	0.904266
ACR31561.1	BGLU_2G11710	BGLU_2G11710	-0.326624	-0.172836
ACR29728.1	BGLU_1G26530	BGLU_1G26530	0.198377	-0.0210774
ACR31673.1	BGLU_2G13050	BGLU_2G13050	0.650717	1.35359
ACR30922.1	BGLU_2G04740	BGLU_2G04740	2.73492	3.20933
ACR29446.1	BGLU_1G23610	BGLU_1G23610	0.369088	0.347118
dut	BGLU_1G28800	BGLU_1G28800	0.456446	0.173602
ACR28167.1	BGLU_1G09920	BGLU_1G09920	-0.12239	0.0630158
accD	BGLU_2G08450	BGLU_2G08450	-0.0457958	-0.178119
pcnB	BGLU_1G06400	BGLU_1G06400	0.0745357	0.0582204
ACR32153.1	BGLU_2G18220	BGLU_2G18220	-0.275154	0.336078
ACR28986.1	BGLU_1G18620	BGLU_1G18620	-0.671731	0.0714448
ACR31851.1	BGLU_2G14940	BGLU_2G14940	0.0466976	0.0855143
ATPase	BGLU_1G26730	BGLU_1G26730	0.0555137	-0.46812
ACR29057.1	BGLU_1G19480	BGLU_1G19480	-0.421413	-0.64795
ACR31549.1	BGLU_2G11590	BGLU_2G11590	-0.388834	-0.437721
ACR27597.1	BGLU_1G03980	BGLU_1G03980	0.378948	0.0737483
ACR29585.1	BGLU_1G25090	BGLU_1G25090	-0.401416	-0.180919
ACR29572.1	BGLU_1G24960	BGLU_1G24960	-0.140672	0.494846
ACR31495.1	BGLU_2G11010	BGLU_2G11010	-0.326811	0.238668
rimO	BGLU_1G15910	BGLU_1G15910	0.121603	0.141021
ACR31708.1	BGLU_2G13480	BGLU_2G13480	0.36639	-0.234781
ACR32421.1	BGLU_2G21130	BGLU_2G21130	-1.67373	-1.84231
ACR32417.1	BGLU_2G21090	BGLU_2G21090	-2.39629	-1.49429
ACR29677.1	BGLU_1G26010	BGLU_1G26010	-0.0281366	0.888381
ACR27376.1	BGLU_1G01750	BGLU_1G01750	1.28924	0.714922
ACR28179.1	BGLU_1G10040	BGLU_1G10040	0.27725	0.331793
aroB	BGLU_1G03040	BGLU_1G03040	0.0484311	-0.0920593
ACR29903.1	BGLU_1G28370	BGLU_1G28370	0.622258	0.121063
ACR27303.1	BGLU_1G01000	BGLU_1G01000	0.373963	0.09289
iscS	BGLU_1G24700	BGLU_1G24700	0.0351629	-0.2421
folE2	BGLU_2G15930	BGLU_2G15930	0.0799442	-0.0764448
ACR31830.1	BGLU_2G14730	BGLU_2G14730	-0.93515	-1.12045
ACR29907.1	BGLU_1G28410	BGLU_1G28410	-10.8544	-10.6801
truA	BGLU_2G08400	BGLU_2G08400	0.407706	0.145081
argA	BGLU_1G25070	BGLU_1G25070	0.136523	0.11496
ACR29925.1	BGLU_1G28620	BGLU_1G28620	0.1118	-0.597251
ACR30034.1	BGLU_1G29710	BGLU_1G29710	0.131883	-0.321455
ACR29698.1	BGLU_1G26230	BGLU_1G26230	0.418229	0.105833
ACR31394.1	BGLU_2G09900	BGLU_2G09900	-3.82014	-0.54142
ACR30895.1	BGLU_2G04370	BGLU_2G04370	0.29797	-0.369656
ACR32102.1	BGLU_2G17640	BGLU_2G17640	2.30845	2.21635
ACR30447.1	BGLU_1G33850	BGLU_1G33850	-0.101579	0.164235
ACR32473.1	BGLU_2G21680	BGLU_2G21680	-0.484279	-0.572811
Beta-hydroxylase	BGLU_2G09860	BGLU_2G09860	-3.44194	-0.919985
ACR30485.1	BGLU_1G34230	BGLU_1G34230	-0.598626	-0.982672
Lipoprotein	BGLU_1G02250	BGLU_1G02250	-0.837089	0.261068
ACR29845.1	BGLU_1G27790	BGLU_1G27790	0.547066	0.532093
ACR31035.1	BGLU_2G05920	BGLU_2G05920	-0.173815	0.0760798
thyA	BGLU_1G09170	BGLU_1G09170	-0.0206934	0.0624791
BGLU_1P1080	BGLU_1P1080	BGLU_1P1080	-2.00995	-2.22836
ACR30170.1	BGLU_1G31070	BGLU_1G31070	0.267782	0.108197
azoR	BGLU_1G04330	BGLU_1G04330	-0.306841	-0.176725
ACR30371.1	BGLU_1G33090	BGLU_1G33090	1.24491	0.16384
ppk	BGLU_1G11520	BGLU_1G11520	-0.0493855	-0.146043
ACR29721.1	BGLU_1G26460	BGLU_1G26460	-0.191791	-0.563139
ACR31235.1	BGLU_2G08200	BGLU_2G08200	0.249978	-0.203278
ACR27629.1	BGLU_1G04310	BGLU_1G04310	0.160737	-0.25999
ACR29823.1	BGLU_1G27560	BGLU_1G27560	0.551438	0.824802
ACR30694.1	BGLU_2G02230	BGLU_2G02230	-0.00909205	0.284659
ACR28613.1	BGLU_1G14650	BGLU_1G14650	0.123699	-0.0235482
queA	BGLU_1G06080	BGLU_1G06080	0.409295	0.0634938
ACR27298.1	BGLU_1G00950	BGLU_1G00950	0.209128	-0.0364775
ACR27759.1	BGLU_1G05630	BGLU_1G05630	0.0290452	-0.106028
Phosphotransferase	BGLU_1G12890	BGLU_1G12890	0.0152449	0.243507
PvdI	BGLU_2G09750	BGLU_2G09750	0.167254	0.117217
ACR28505.1	BGLU_1G13550	BGLU_1G13550	-2.14044	-2.91907
nagZ	BGLU_1G09690	BGLU_1G09690	0.463044	-0.0106077
aroK	BGLU_1G03030	BGLU_1G03030	-0.18706	0.0931863
ACR29426.1	BGLU_1G23370	BGLU_1G23370	11.2218	11.6913
ACR30045.1	BGLU_1G29820	BGLU_1G29820	0.238427	-0.230691
ACR27607.1	BGLU_1G04080	BGLU_1G04080	0.243448	0.457913
ACR32039.1	BGLU_2G16990	BGLU_2G16990	-0.158096	-0.226309
ACR29863.1	BGLU_1G27970	BGLU_1G27970	-0.0675803	-0.713407
ACR30165.1	BGLU_1G31020	BGLU_1G31020	0.900168	1.40993
pqqB	BGLU_2G22330	BGLU_2G22330	0.0704247	-0.298293
ACR28090.1	BGLU_1G09070	BGLU_1G09070	-0.311638	-0.266296
glcB	BGLU_2G07500	BGLU_2G07500	-0.0924643	-0.253491
ACR30121.1	BGLU_1G30580	BGLU_1G30580	-0.0484768	0.195702
BGLU_1GT51	BGLU_1GT51	BGLU_1GT51	-0.427122	1.86054
BGLU_1P0170	BGLU_1P0170	BGLU_1P0170	10.3791	11.1005
ACR29770.1	BGLU_1G26970	BGLU_1G26970	1.12912	-0.466219
ACR30451.1	BGLU_1G33890	BGLU_1G33890	-0.0105841	0.0818036
ACR27236.1	BGLU_1G00310	BGLU_1G00310	-0.394872	-0.639942
ACR28831.2	BGLU_1G16920	BGLU_1G16920	-0.101377	-0.377019
ACR28098.1	BGLU_1G09150	BGLU_1G09150	0.0631866	-0.0622944
ACR27931.1	BGLU_1G07390	BGLU_1G07390	0.288887	0.0972988
ACR27939.1	BGLU_1G07470	BGLU_1G07470	0.00231849	0.185804
ACR27860.1	BGLU_1G06670	BGLU_1G06670	0.204316	-0.126616
ACR29431.1	BGLU_1G23450	BGLU_1G23450	1.23331	-0.447524
ACR27921.1	BGLU_1G07290	BGLU_1G07290	-0.312681	-0.42629
BGLU_RS36180	BGLU_RS36180	BGLU_RS36180	-1.39311	0.183982
ACR32450.1	BGLU_2G21450	BGLU_2G21450	0.0546302	-0.372979
ACR28196.1	BGLU_1G10230	BGLU_1G10230	0.286793	-0.153398
ACR31703.1	BGLU_2G13430	BGLU_2G13430	-0.0475815	-0.430979
ACR29123.1	BGLU_1G20140	BGLU_1G20140	0.237705	0.369685
ACR31246.1	BGLU_2G08310	BGLU_2G08310	0.532499	2.99126
ACR31515.1	BGLU_2G11240	BGLU_2G11240	0.400888	-0.130347
ACR31555.1	BGLU_2G11650	BGLU_2G11650	-0.749546	-0.367322
flgH	BGLU_1G33110	BGLU_1G33110	0.806081	-0.436403
ACR31260.1	BGLU_2G08460	BGLU_2G08460	0.374951	-0.186229
ACR27789.1	BGLU_1G05950	BGLU_1G05950	0.0584047	-0.331986
ACR29696.1	BGLU_1G26210	BGLU_1G26210	-0.41567	-0.437074
ACR27360.1	BGLU_1G01590	BGLU_1G01590	0.0150829	-0.52816
BGLU_RS08855	BGLU_RS08855	BGLU_RS08855	0.392886	0.501383
leuC	BGLU_2G08330	BGLU_2G08330	0.0768025	-0.0369239
ACR29614.1	BGLU_1G25380	BGLU_1G25380	-0.0249477	0.0229324
ACR30957.1	BGLU_2G05100	BGLU_2G05100	0.16635	-0.0211143
hldD	BGLU_1G08860	BGLU_1G08860	0.377812	-0.110213
ACR31683.1	BGLU_2G13180	BGLU_2G13180	-0.0442843	0.519094
ACR29965.1	BGLU_1G29020	BGLU_1G29020	-0.135178	-0.218468
ACR29562.1	BGLU_1G24850	BGLU_1G24850	0.107676	0.025162
ACR27386.1	BGLU_1G01850	BGLU_1G01850	0.964493	0.16838
ACR30896.1	BGLU_2G04380	BGLU_2G04380	-0.135293	-0.0761946
ACR28753.1	BGLU_1G16120	BGLU_1G16120	-0.0844245	-0.36971
BGLU_RS35855	BGLU_RS35855	BGLU_RS35855	-0.41953	-0.553567
ACR27421.1	BGLU_1G02200	BGLU_1G02200	-0.377118	-0.7456
ACR30495.1	BGLU_1G34370	BGLU_1G34370	-0.457312	0.38154
ACR29976.1	BGLU_1G29130	BGLU_1G29130	0.241262	0.159051
ACR30332.1	BGLU_1G32690	BGLU_1G32690	0.262998	-0.133449
Peptidase	BGLU_1G09440	BGLU_1G09440	-0.309723	-0.239728
ACR30369.1	BGLU_1G33070	BGLU_1G33070	0.529027	-0.264873
ACR31242.1	BGLU_2G08270	BGLU_2G08270	0.422522	-0.112099
BGLU_2G12820	BGLU_2G12820	BGLU_2G12820	3.97669	4.39688
ACR27901.1	BGLU_1G07080	BGLU_1G07080	0.12443	0.30378
ACR29260.1	BGLU_1G21540	BGLU_1G21540	-0.0174998	-0.243928
Lipase/acylhydrolase	BGLU_1G02420	BGLU_1G02420	-0.307792	-0.0590107
ACR29693.1	BGLU_1G26170	BGLU_1G26170	0.130924	0.597617
ACR31516.1	BGLU_2G11250	BGLU_2G11250	0.0994129	-0.213267
ACR32696.1	BGLU_2P0220	BGLU_2P0220	1.08891	-0.49128
ACR32576.1	BGLU_2G22760	BGLU_2G22760	0.348697	0.199653
era	BGLU_1G09650	BGLU_1G09650	0.314272	0.0276799
ACR29526.1	BGLU_1G24480	BGLU_1G24480	0.169014	0.446068
ACR29746.2	BGLU_1G26720	BGLU_1G26720	-0.231979	0.42693
ACR30133.1	BGLU_1G30700	BGLU_1G30700	-0.403379	-0.20828
potA	BGLU_1G16090	BGLU_1G16090	0.301887	-0.341734
ACR28185.1	BGLU_1G10110	BGLU_1G10110	0.244803	0.239876
ACR29299.1	BGLU_1G21960	BGLU_1G21960	0.755827	1.37124
pyrB	BGLU_1G07220	BGLU_1G07220	-0.0476814	-0.171538
ACR27935.1	BGLU_1G07430	BGLU_1G07430	0.106482	0.373579
BGLU_RS32250	BGLU_RS32250	BGLU_RS32250	-6.77837	-3.69855
ACR28985.1	BGLU_1G18610	BGLU_1G18610	-0.650664	0.157593
ACR32337.1	BGLU_2G20140	BGLU_2G20140	1.79693	0.343227
ACR32196.1	BGLU_2G18700	BGLU_2G18700	0.00497898	-0.271348
ACR28533.1	BGLU_1G13840	BGLU_1G13840	-0.249545	-0.29333
ACR27220.1	BGLU_1G00150	BGLU_1G00150	0.362052	-0.137373
ACR31076.1	BGLU_2G06400	BGLU_2G06400	-1.72197	0.203297
ACR29337.1	BGLU_1G22380	BGLU_1G22380	-0.0110901	-0.192569
ACR31393.1	BGLU_2G09890	BGLU_2G09890	-3.93646	-0.819414
BGLU_RS33980	BGLU_RS33980	BGLU_RS33980	-13.5337	-9.55191
ACR30256.1	BGLU_1G31930	BGLU_1G31930	0.405136	-0.125981
ACR31175.1	BGLU_2G07570	BGLU_2G07570	-2.80429	0.542941
ACR31623.1	BGLU_2G12410	BGLU_2G12410	0.109499	-0.0633639
ACR29466.1	BGLU_1G23840	BGLU_1G23840	-13.5195	-13.6624
ACR31807.1	BGLU_2G14480	BGLU_2G14480	0.678553	-0.388572
ACR30295.1	BGLU_1G32320	BGLU_1G32320	0.3159	-0.256543
ACR32210.1	BGLU_2G18840	BGLU_2G18840	-0.812234	-0.82132
ACR27593.1	BGLU_1G03940	BGLU_1G03940	0.293917	-0.781004
nadK	BGLU_1G06280	BGLU_1G06280	0.14967	0.0995501
ubiX	BGLU_1G04170	BGLU_1G04170	0.0090331	-0.118824
ribA	BGLU_2G14580	BGLU_2G14580	-0.162382	-0.0323491
Gp28	BGLU_1G01260	BGLU_1G01260	0	12.9888
ACR28842.1	BGLU_1G17030	BGLU_1G17030	-0.689444	-0.477889
ACR28198.1	BGLU_1G10250	BGLU_1G10250	0.610005	0.925041
acpS	BGLU_1G09680	BGLU_1G09680	0.734585	0.0643697
ACR30610.1	BGLU_2G01180	BGLU_2G01180	-0.486117	0.154874
ACR28977.1	BGLU_1G18530	BGLU_1G18530	-0.1302	-0.622643
ACR30260.1	BGLU_1G31970	BGLU_1G31970	0.499709	0.0105179
ACR28736.1	BGLU_1G15950	BGLU_1G15950	-0.292252	-0.0459542
ACR29720.1	BGLU_1G26450	BGLU_1G26450	-0.0193546	-0.0466666
ACR30255.1	BGLU_1G31920	BGLU_1G31920	-0.130323	-0.146324
ACR29742.1	BGLU_1G26680	BGLU_1G26680	0.213142	0.479256
ACR27753.1	BGLU_1G05570	BGLU_1G05570	0.0830321	0.117528
ACR27605.1	BGLU_1G04060	BGLU_1G04060	-0.0146614	0.424337
ACR29414.1	BGLU_1G23220	BGLU_1G23220	0.152634	-0.316504
ACR30334.1	BGLU_1G32710	BGLU_1G32710	0.567555	-0.284458
ACR30412.1	BGLU_1G33500	BGLU_1G33500	0.703987	0.339872
mraY	BGLU_1G04590	BGLU_1G04590	-0.0884027	-0.0506623
ACR28486.1	BGLU_1G13350	BGLU_1G13350	-0.12921	-0.790082
ACR27622.1	BGLU_1G04240	BGLU_1G04240	-0.023855	-0.310224
ACR27887.1	BGLU_1G06940	BGLU_1G06940	0.952346	0.89909
ACR32265.1	BGLU_2G19400	BGLU_2G19400	-1.69177	-0.142174
ACR31638.1	BGLU_2G12560	BGLU_2G12560	-0.136225	-0.273802
ACR28561.1	BGLU_1G14120	BGLU_1G14120	-0.0669761	-0.105606
ACR28958.1	BGLU_1G18340	BGLU_1G18340	0.361174	0.447358
lapB	BGLU_1G08830	BGLU_1G08830	-0.231503	-0.0962712
ACR28206.1	BGLU_1G10330	BGLU_1G10330	-0.25174	0.0495232
ACR31370.1	BGLU_2G09660	BGLU_2G09660	-0.137646	0.716095
ACR32114.1	BGLU_2G17760	BGLU_2G17760	0.029655	-0.0391867
ACR32115.1	BGLU_2G17770	BGLU_2G17770	0.425581	0.737137
ACR30353.1	BGLU_1G32910	BGLU_1G32910	5.58821	5.24643
ACR32143.1	BGLU_2G18110	BGLU_2G18110	-0.310359	0.480597
ACR29064.1	BGLU_1G19550	BGLU_1G19550	-0.0114549	0.0208145
srkA	BGLU_1G33610	BGLU_1G33610	0.170543	0.333506
ACR30337.1	BGLU_1G32740	BGLU_1G32740	0.278888	0.0529854
ACR29741.1	BGLU_1G26670	BGLU_1G26670	-0.476239	-0.147377
Transporter	BGLU_1G02160	BGLU_1G02160	-0.0989249	0.0156656
ACR29573.1	BGLU_1G24970	BGLU_1G24970	0.271321	0.18354
fumC	BGLU_1G09220	BGLU_1G09220	-0.394219	-0.586676
ACR30362.1	BGLU_1G33000	BGLU_1G33000	0.124276	-0.00212525
ACR31147.1	BGLU_2G07280	BGLU_2G07280	0.0484091	-0.59609
ACR28002.1	BGLU_1G08190	BGLU_1G08190	0.0557547	0.0565111
ACR30141.1	BGLU_1G30780	BGLU_1G30780	0.499362	0.669462
ACR31685.1	BGLU_2G13200	BGLU_2G13200	-0.890219	-1.10524
ACR30457.1	BGLU_1G33950	BGLU_1G33950	0.144321	0.0433044
ACR27583.1	BGLU_1G03840	BGLU_1G03840	-0.303341	-0.331966
Methyltransferase	BGLU_1G04070	BGLU_1G04070	0.241624	-0.0198962
hemH	BGLU_1G06300	BGLU_1G06300	-0.0614874	0.00535985
ACR31391.1	BGLU_2G09870	BGLU_2G09870	-3.25313	-0.669665
ACR31899.1	BGLU_2G15470	BGLU_2G15470	0.0201486	-0.233478
BGLU_RS00725	BGLU_RS00725	BGLU_RS00725	-1.85253	1.67966
ACR29085.1	BGLU_1G19760	BGLU_1G19760	-1.02032	-0.901988
ACR27811.1	BGLU_1G06170	BGLU_1G06170	-0.146769	-0.245155
Aminotransferase	BGLU_1G07910	BGLU_1G07910	0.0507112	-0.184449
ACR27235.1	BGLU_1G00300	BGLU_1G00300	-0.108471	-0.628113
ACR29324.1	BGLU_1G22230	BGLU_1G22230	0.123197	0.212065
ACR29043.1	BGLU_1G19310	BGLU_1G19310	-13.444	-13.5869
BGLU_RS32105	BGLU_RS32105	BGLU_RS32105	-2.18014	-0.755661
Protein-tyrosine-phosphatase	BGLU_1G24720	BGLU_1G24720	0.557378	0.521924
ACR31344.1	BGLU_2G09380	BGLU_2G09380	0.888738	0.415491
ACR30417.1	BGLU_1G33550	BGLU_1G33550	0.533874	-0.275502
ACR32291.1	BGLU_2G19680	BGLU_2G19680	-0.230722	0.746148
BGLU_1P1240	BGLU_1P1240	BGLU_1P1240	-11.6006	-13.582
ACR30908.1	BGLU_2G04530	BGLU_2G04530	-0.118895	0.603266
BGLU_2G20810	BGLU_2G20810	BGLU_2G20810	2.66661	3.10588
BGLU_3P0500	BGLU_3P0500	BGLU_3P0500	9.17583	10.1642
ACR28458.1	BGLU_1G13030	BGLU_1G13030	0.0664738	-0.162233
ACR31224.1	BGLU_2G08080	BGLU_2G08080	-13.424	-11.7483
ACR27370.1	BGLU_1G01690	BGLU_1G01690	1.56062	0.194764
ACR28891.1	BGLU_1G17560	BGLU_1G17560	-13.4139	-12.5949
BGLU_1P0090	BGLU_1P0090	BGLU_1P0090	-13.433	-11.7402
hmgA	BGLU_2G18620	BGLU_2G18620	-0.155694	-0.552338
ACR30575.1	BGLU_2G00810	BGLU_2G00810	0.438264	0.463837
ACR32395.1	BGLU_2G20850	BGLU_2G20850	-8.25213	-11.2295
ACR29568.1	BGLU_1G24910	BGLU_1G24910	-3.69931	-2.24678
BGLU_3P1060	BGLU_3P1060	BGLU_3P1060	-13.4181	-11.7249
Integrase	BGLU_1G03780	BGLU_1G03780	0.992076	-0.614866
ACR30753.1	BGLU_2G02880	BGLU_2G02880	0.199605	-0.0516115
prmB	BGLU_1G12570	BGLU_1G12570	0.27	-0.316256
ACR32137.1	BGLU_2G18050	BGLU_2G18050	0.11137	-0.269981
ACR28894.1	BGLU_1G17610	BGLU_1G17610	0.468604	0.322603
rlmJ	BGLU_1G25570	BGLU_1G25570	-0.0916298	0.102276
ACR30679.1	BGLU_2G02050	BGLU_2G02050	-0.148632	0.438285
ACR28591.1	BGLU_1G14430	BGLU_1G14430	-0.0905668	-0.271755
purK	BGLU_1G29730	BGLU_1G29730	0.435469	-0.275217
ACR29266.1	BGLU_1G21600	BGLU_1G21600	-0.0258563	-0.156576
ACR27933.1	BGLU_1G07410	BGLU_1G07410	0.282326	0.101528
ACR28566.1	BGLU_1G14170	BGLU_1G14170	0.357534	0.0257758
ACR28080.1	BGLU_1G08970	BGLU_1G08970	-0.0230671	0.460963
ACR32067.1	BGLU_2G17260	BGLU_2G17260	0.486054	1.22547
ACR31684.1	BGLU_2G13190	BGLU_2G13190	-1.10523	-0.305903
ACR30261.1	BGLU_1G31980	BGLU_1G31980	0.487374	0.116402
BGLU_RS34665	BGLU_RS34665	BGLU_RS34665	-11.5613	-11.7163
BGLU_1GT15	BGLU_1GT15	BGLU_1GT15	0.399828	0.751701
ACR28838.1	BGLU_1G16990	BGLU_1G16990	0.102787	-0.418177
ACR28992.1	BGLU_1G18680	BGLU_1G18680	0.681374	0.951084
ACR30468.2	BGLU_1G34060	BGLU_1G34060	0.45177	0.0278928
ftsY	BGLU_1G31400	BGLU_1G31400	-0.0698448	-0.247791
ACR28705.1	BGLU_1G15640	BGLU_1G15640	-11.5643	-11.7109
ACR28519.1	BGLU_1G13700	BGLU_1G13700	0.0421134	0.134517
ACR28410.1	BGLU_1G12510	BGLU_1G12510	0.384619	-0.164846
gmk	BGLU_1G08300	BGLU_1G08300	0.233604	-0.185195
ACR27231.1	BGLU_1G00260	BGLU_1G00260	0.156977	-0.297386
ACR27878.1	BGLU_1G06850	BGLU_1G06850	-0.518996	-0.108129
ACR31253.1	BGLU_2G08390	BGLU_2G08390	0.514963	0.246579
glnE	BGLU_1G06260	BGLU_1G06260	0.225528	-0.0260063
ACR31775.1	BGLU_2G14160	BGLU_2G14160	0.488669	-0.470237
ACR32566.1	BGLU_2G22660	BGLU_2G22660	-0.01913	-0.366879
ACR28389.1	BGLU_1G12300	BGLU_1G12300	0.319708	-0.263288
ACR29438.1	BGLU_1G23520	BGLU_1G23520	-13.3724	-11.6792
ACR31126.1	BGLU_2G07040	BGLU_2G07040	-0.348588	0.580272
ACR30764.1	BGLU_2G02990	BGLU_2G02990	-0.153893	0.117384
ACR28021.1	BGLU_1G08380	BGLU_1G08380	-0.0969849	-0.209599
ACR32709.1	BGLU_2P0430	BGLU_2P0430	-13.3663	-11.6707
ACR27929.1	BGLU_1G07370	BGLU_1G07370	-0.0519614	0.223717
ACR31823.1	BGLU_2G14660	BGLU_2G14660	0.982003	-0.188678
ACR32573.1	BGLU_2G22730	BGLU_2G22730	0.0568003	0.275781
ACR32105.1	BGLU_2G17670	BGLU_2G17670	0.0114893	0.0984391
ACR28072.1	BGLU_1G08890	BGLU_1G08890	-0.0391221	-0.00881626
ACR30494.1	BGLU_1G34360	BGLU_1G34360	0.780839	2.00758
ACR30346.1	BGLU_1G32840	BGLU_1G32840	0.372675	0.0645976
selO	BGLU_1G13690	BGLU_1G13690	0.136869	-0.00559836
astB	BGLU_1G10140	BGLU_1G10140	0.30801	0.0865811
ACR27523.1	BGLU_1G03220	BGLU_1G03220	0.249295	-0.416023
BGLU_RS29525	BGLU_RS29525	BGLU_RS29525	-3.27148	-4.81465
ACR27815.1	BGLU_1G06220	BGLU_1G06220	0.683783	-0.03444
ACR29006.1	BGLU_1G18820	BGLU_1G18820	1.00824	1.32022
thrB	BGLU_2G16180	BGLU_2G16180	0.407909	-0.0067638
ACR32439.1	BGLU_2G21320	BGLU_2G21320	0.181986	-0.0099042
ACR30298.1	BGLU_1G32350	BGLU_1G32350	0.120358	-0.130664
ACR27920.1	BGLU_1G07280	BGLU_1G07280	0.217468	0.172655
ACR30158.1	BGLU_1G30950	BGLU_1G30950	-0.271357	0.488001
ACR27508.1	BGLU_1G03070	BGLU_1G03070	0.295805	0.475699
ACR30287.1	BGLU_1G32240	BGLU_1G32240	0.251078	-0.153455
ACR31483.1	BGLU_2G10850	BGLU_2G10850	0.0819841	0.135352
ACR29284.1	BGLU_1G21810	BGLU_1G21810	-0.39045	-0.323017
kynU	BGLU_1G29390	BGLU_1G29390	0.158146	-0.598959
ACR32057.1	BGLU_2G17160	BGLU_2G17160	-0.105556	0.0350907
ubiA	BGLU_1G06120	BGLU_1G06120	-0.16812	0.103527
ACR31221.2	BGLU_2G08050	BGLU_2G08050	2.41107	2.31888
BGLU_RS21435	BGLU_RS21435	BGLU_RS21435	-0.0935941	0.201632
ACR32393.1	BGLU_2G20830	BGLU_2G20830	0.84626	-0.351454
hisH	BGLU_1G03350	BGLU_1G03350	0.327235	-0.126785
ACR29902.1	BGLU_1G28360	BGLU_1G28360	0.629701	0.452047
ACR31557.1	BGLU_2G11670	BGLU_2G11670	-0.609222	-0.623853
pyrC	BGLU_1G05640	BGLU_1G05640	-0.00773701	-0.0623353
ACR27552.1	BGLU_1G03510	BGLU_1G03510	0.0781799	-0.258906
ACR28325.1	BGLU_1G11560	BGLU_1G11560	-1.02302	-0.835389
BGLU_4P0990	BGLU_4P0990	BGLU_4P0990	6.96895	8.34676
BGLU_RS32450	BGLU_RS32450	BGLU_RS32450	0.422256	1.16432
ACR28628.1	BGLU_1G14810	BGLU_1G14810	-0.137724	0.9636
ACR27746.1	BGLU_1G05500	BGLU_1G05500	1.38479	1.2934
ACR31720.1	BGLU_2G13600	BGLU_2G13600	0.162536	0.0113049
hprK	BGLU_1G31240	BGLU_1G31240	-0.0820519	-0.111097
ACR31745.1	BGLU_2G13850	BGLU_2G13850	0.304106	0.746726
apaG	BGLU_1G04430	BGLU_1G04430	-0.0114856	0.522374
ACR28308.1	BGLU_1G11390	BGLU_1G11390	0.0142605	-0.0385645
ACR31961.1	BGLU_2G16210	BGLU_2G16210	0.861943	0.634082
BGLU_2G01970	BGLU_2G01970	BGLU_2G01970	0.622094	1.38619
ACR27882.1	BGLU_1G06890	BGLU_1G06890	0.396056	0.230779
ACR31726.1	BGLU_2G13660	BGLU_2G13660	0.244156	0.15761
ACR27965.1	BGLU_1G07760	BGLU_1G07760	-11.499	-11.6605
gshB	BGLU_1G31850	BGLU_1G31850	-0.107223	-0.0424248
BGLU_2G01290	BGLU_2G01290	BGLU_2G01290	0.598653	1.49699
ACR27727.1	BGLU_1G05310	BGLU_1G05310	0.0895056	0.0398384
BGLU_1GT19	BGLU_1GT19	BGLU_1GT19	-0.0451532	0.684007
ACR30327.1	BGLU_1G32640	BGLU_1G32640	-0.424219	-0.591482
ACR28454.1	BGLU_1G12990	BGLU_1G12990	-0.314719	0.0751736
ACR30199.1	BGLU_1G31360	BGLU_1G31360	0.70899	1.07193
ACR27398.1	BGLU_1G01970	BGLU_1G01970	1.09978	0.133338
ACR29108.1	BGLU_1G19990	BGLU_1G19990	0.375759	0.328808
ACR31995.1	BGLU_2G16550	BGLU_2G16550	-0.0992211	1.09284
ACR31010.1	BGLU_2G05670	BGLU_2G05670	-1.90057	-0.598858
ACR30388.1	BGLU_1G33260	BGLU_1G33260	0.676959	0.7781
ACR31688.1	BGLU_2G13260	BGLU_2G13260	1.13712	0.86332
ACR30796.1	BGLU_2G03350	BGLU_2G03350	0.645622	0.00911077
glyQ	BGLU_1G30530	BGLU_1G30530	0.103374	-0.0788004
ACR29279.1	BGLU_1G21760	BGLU_1G21760	-0.845887	1.1486
ACR29985.1	BGLU_1G29220	BGLU_1G29220	-0.00471283	-0.195377
BGLU_2G06480	BGLU_2G06480	BGLU_2G06480	0.687482	1.54688
BGLU_3P1420	BGLU_3P1420	BGLU_3P1420	1.2343	1.35635
ACR30367.1	BGLU_1G33050	BGLU_1G33050	0.365537	-0.0391324
ACR32172.1	BGLU_2G18460	BGLU_2G18460	0.35412	0.211827
ACR28451.1	BGLU_1G12950	BGLU_1G12950	0.348577	0.27942
betA	BGLU_2G05620	BGLU_2G05620	0.148777	0.148097
ACR31116.1	BGLU_2G06930	BGLU_2G06930	-1.21027	-0.449762
ACR29541.1	BGLU_1G24640	BGLU_1G24640	0.807092	0.54432
BGLU_2G00540	BGLU_2G00540	BGLU_2G00540	0.576873	1.51782
ACR31046.1	BGLU_2G06090	BGLU_2G06090	0.378215	0.568339
ACR28186.1	BGLU_1G10120	BGLU_1G10120	0.371352	0.611781
radA	BGLU_1G12520	BGLU_1G12520	-0.212353	-0.389265
ACR29596.1	BGLU_1G25200	BGLU_1G25200	-0.00338968	-0.0915888
ACR30479.1	BGLU_1G34170	BGLU_1G34170	-0.681949	-0.124343
ACR28264.1	BGLU_1G10950	BGLU_1G10950	-0.178601	-0.216782
ACR29895.1	BGLU_1G28290	BGLU_1G28290	0.195647	-0.206429
BGLU_1GT33	BGLU_1GT33	BGLU_1GT33	-0.759021	0.515813
uvrC	BGLU_1G09730	BGLU_1G09730	0.38463	-0.026424
ACR30119.1	BGLU_1G30560	BGLU_1G30560	0.130802	0.0723438
ACR28104.1	BGLU_1G09210	BGLU_1G09210	0.207469	0.396749
ACR30956.1	BGLU_2G05090	BGLU_2G05090	0.0263741	0.457784
ACR31941.1	BGLU_2G15990	BGLU_2G15990	0.31874	-0.071267
ACR32554.1	BGLU_2G22540	BGLU_2G22540	-0.0233977	0.256658
ACR27850.1	BGLU_1G06570	BGLU_1G06570	-0.0842146	0.00341002
BGLU_RS24100	BGLU_RS24100	BGLU_RS24100	-1.80079	1.12974
ACR31824.1	BGLU_2G14670	BGLU_2G14670	0.217517	0.0886761
ACR32072.1	BGLU_2G17310	BGLU_2G17310	-1.64719	-0.852271
ACR28334.1	BGLU_1G11660	BGLU_1G11660	-0.141049	-0.243884
ACR31119.1	BGLU_2G06960	BGLU_2G06960	0.530541	1.31485
corA	BGLU_1G16400	BGLU_1G16400	-0.172433	0.25587
ACR31778.1	BGLU_2G14190	BGLU_2G14190	-0.24033	-0.104011
ACR27595.1	BGLU_1G03960	BGLU_1G03960	0.00475107	-0.6124
clsB	BGLU_1G30740	BGLU_1G30740	0.215449	-0.176266
ACR28323.1	BGLU_1G11540	BGLU_1G11540	0.135619	0.417169
ACR30761.1	BGLU_2G02960	BGLU_2G02960	0.302408	-0.455513
ACR30772.1	BGLU_2G03090	BGLU_2G03090	0.371564	-0.354316
ACR31188.1	BGLU_2G07700	BGLU_2G07700	-0.195601	0.375252
ACR29680.1	BGLU_1G26040	BGLU_1G26040	0.0366355	-0.319267
ACR30189.1	BGLU_1G31260	BGLU_1G31260	-0.126757	-0.00639481
ACR30031.1	BGLU_1G29680	BGLU_1G29680	-0.0348648	-0.422352
ACR29545.1	BGLU_1G24680	BGLU_1G24680	0.278305	-0.198422
cyaY	BGLU_1G02970	BGLU_1G02970	-0.195134	-0.0462583
ACR28192.1	BGLU_1G10190	BGLU_1G10190	0.130443	0.0160207
BGLU_1G21730	BGLU_1G21730	BGLU_1G21730	-1.01602	-1.48743
ACR29890.1	BGLU_1G28240	BGLU_1G28240	0.762582	0.592646
ACR31856.1	BGLU_2G14990	BGLU_2G14990	0.0144271	-0.786128
BGLU_1G07740	BGLU_1G07740	BGLU_1G07740	0.306693	1.2813
ACR32446.1	BGLU_2G21410	BGLU_2G21410	0.338258	0.109622
ACR32501.1	BGLU_2G22000	BGLU_2G22000	0.566801	0.610309
ACR31143.1	BGLU_2G07230	BGLU_2G07230	-0.153678	-0.00260366
ACR30380.1	BGLU_1G33180	BGLU_1G33180	1.10571	-0.443417
lgt	BGLU_1G28260	BGLU_1G28260	-0.595256	-0.399556
ACR31164.1	BGLU_2G07450	BGLU_2G07450	-5.87928	-5.22726
ACR30809.1	BGLU_2G03500	BGLU_2G03500	-0.235144	-0.26735
ACR27749.1	BGLU_1G05530	BGLU_1G05530	0.532833	0.0792907
ftsB	BGLU_1G24500	BGLU_1G24500	0.0317251	-0.183507
dnaQ	BGLU_1G11290	BGLU_1G11290	0.909902	0.673906
ACR28157.1	BGLU_1G09820	BGLU_1G09820	-0.580843	-0.261687
ACR30166.1	BGLU_1G31030	BGLU_1G31030	0.373758	1.34028
ACR31979.1	BGLU_2G16390	BGLU_2G16390	0.0697476	0.383554
ACR30000.1	BGLU_1G29370	BGLU_1G29370	-0.0341991	0.50743
ACR27756.1	BGLU_1G05600	BGLU_1G05600	0.269002	-0.674273
BGLU_RS27165	BGLU_RS27165	BGLU_RS27165	0.0577736	-0.37683
ACR32505.1	BGLU_2G22040	BGLU_2G22040	-0.0660125	-0.51593
ACR31479.1	BGLU_2G10800	BGLU_2G10800	0.145752	0.372794
ACR31599.1	BGLU_2G12170	BGLU_2G12170	0.153978	0.233625
ACR30326.1	BGLU_1G32630	BGLU_1G32630	-0.455241	1.15509
ACR31135.1	BGLU_2G07140	BGLU_2G07140	0.822089	-0.181924
ACR30972.1	BGLU_2G05250	BGLU_2G05250	-2.8605	-0.491256
ACR28481.1	BGLU_1G13290	BGLU_1G13290	-0.0436198	-0.257376
ACR29032.1	BGLU_1G19190	BGLU_1G19190	-13.2195	-13.3623
ACR27425.1	BGLU_1G02240	BGLU_1G02240	-1.28261	0.454576
ACR29636.1	BGLU_1G25600	BGLU_1G25600	-0.153788	0.611833
ACR29999.1	BGLU_1G29360	BGLU_1G29360	-0.118239	0.192459
ACR31098.1	BGLU_2G06690	BGLU_2G06690	1.2766	1.31558
ACR27708.1	BGLU_1G05120	BGLU_1G05120	0.725318	0.00453852
ACR30216.1	BGLU_1G31530	BGLU_1G31530	-0.190628	-0.0386144
ACR32208.1	BGLU_2G18820	BGLU_2G18820	-0.637731	-0.292685
ACR29289.1	BGLU_1G21860	BGLU_1G21860	-0.27394	-0.36232
ACR32194.1	BGLU_2G18680	BGLU_2G18680	-0.935558	-0.351219
hisC	BGLU_1G03320	BGLU_1G03320	0.42513	0.16842
Gp43	BGLU_1G01400	BGLU_1G01400	-5.27883	7.51568
BGLU_3P1380	BGLU_3P1380	BGLU_3P1380	-0.0857361	0.689145
ACR30426.1	BGLU_1G33640	BGLU_1G33640	-0.0435743	1.34445
ACR27430.1	BGLU_1G02290	BGLU_1G02290	0.287262	0.164772
glpK	BGLU_1G30420	BGLU_1G30420	-0.599511	-0.84293
ACR27612.1	BGLU_1G04130	BGLU_1G04130	0.314757	-0.0354372
ACR30044.1	BGLU_1G29810	BGLU_1G29810	0.327611	0.401837
ACR29120.1	BGLU_1G20110	BGLU_1G20110	0.0377342	0.222593
BGLU_RS29565	BGLU_RS29565	BGLU_RS29565	0.0809523	1.20181
ACR32169.1	BGLU_2G18430	BGLU_2G18430	-0.733193	-0.296928
BGLU_1G19120	BGLU_1G19120	BGLU_1G19120	-13.1379	-10.8763
ACR28352.1	BGLU_1G11850	BGLU_1G11850	-1.0765	-0.910537
ACR28195.1	BGLU_1G10220	BGLU_1G10220	0.174132	0.0933336
BGLU_2GT05	BGLU_2GT05	BGLU_2GT05	-0.517913	1.35933
ACR29904.1	BGLU_1G28380	BGLU_1G28380	0.759628	0.0698184
ACR32396.1	BGLU_2G20860	BGLU_2G20860	-0.0772667	0.0671539
ACR27626.1	BGLU_1G04280	BGLU_1G04280	-0.156092	0.452695
ACR27670.1	BGLU_1G04730	BGLU_1G04730	-0.166078	-0.328803
ACR32157.1	BGLU_2G18260	BGLU_2G18260	0.254282	-0.271077
ACR29695.1	BGLU_1G26200	BGLU_1G26200	-0.198087	0.00481113
ACR27529.1	BGLU_1G03280	BGLU_1G03280	0.434191	0.148782
BGLU_RS13355	BGLU_RS13355	BGLU_RS13355	0.900631	0.548569
flhC	BGLU_1G01790	BGLU_1G01790	0.564097	-0.347427
BGLU_1P1010	BGLU_1P1010	BGLU_1P1010	0.0688585	0.510609
ACR30811.1	BGLU_2G03520	BGLU_2G03520	0.191247	0.246149
ACR29626.1	BGLU_1G25500	BGLU_1G25500	0.106176	-0.111053
fdhE	BGLU_2G08670	BGLU_2G08670	-0.0214883	0.137548
ACR31704.1	BGLU_2G13440	BGLU_2G13440	0.0403281	-0.458229
ACR31293.1	BGLU_2G08820	BGLU_2G08820	1.97844	1.64248
ACR31791.1	BGLU_2G14320	BGLU_2G14320	0.295269	0.375848
ACR29644.1	BGLU_1G25680	BGLU_1G25680	0.212046	0.229149
ACR27951.1	BGLU_1G07590	BGLU_1G07590	-0.720783	0.0113928
ACR27781.1	BGLU_1G05870	BGLU_1G05870	0.351485	-0.144129
ACR30873.1	BGLU_2G04150	BGLU_2G04150	-0.542167	-0.54794
ACR28607.1	BGLU_1G14590	BGLU_1G14590	0.10935	0.406847
BGLU_1P1380	BGLU_1P1380	BGLU_1P1380	-13.0908	-10.3794
ACR31302.1	BGLU_2G08930	BGLU_2G08930	1.74571	1.51924
[truncated: 4,617 more rows]
